# Supplementary material for: Sulfur-ligated iron(iv)-imido and iron(iv)-oxo complexes, which one is more reactive?
Source: Chem Sci. 2025 Nov 17;17(2):1349–64. doi: 10.1039/d5sc07586f (PMC12649796; doi:10.1039/d5sc07586f)
Supplement: SC-017-D5SC07586F-s002 [file SC-017-D5SC07586F-s002.cif]

# Supplementary Information (SI) for Chemical Science.
# This journal is © The Royal Society of Chemistry 2025

####################################################################### 
# 
# This file contains crystal structure data downloaded from the 
# Cambridge Structural Database (CSD) hosted by the Cambridge 
# Crystallographic Data Centre (CCDC).
# 
# Full information about CCDC data access policies and citation 
# guidelines are available at http://www.ccdc.cam.ac.uk/access/V1 
# 
# Audit and citation data items may have been added by the CCDC. 
# Please retain this information to preserve the provenance of 
# this file and to allow appropriate attribution of the data. 
# 
#######################################################################

data_fe_stpen_otf_0m_a
_database_code_depnum_ccdc_archive 'CCDC 2310147'
loop_
_audit_author_name
_audit_author_address
'Jagnyesh kumar satpathy'
;IIT Guwahati
India
;
_audit_update_record             
;
2023-11-24 deposited with the CCDC.	2025-11-17 downloaded from the CCDC.
;
_audit_creation_date             2023-06-17
_audit_creation_method           
;
Olex2 1.5
(compiled 2023.03.06 svn.rbb2c1857 for OlexSys, GUI svn.r6748)
;
_shelx_SHELXL_version_number     2019/1
_chemical_name_common            ?
_chemical_name_systematic        Fe-STPen-OTf
_chemical_formula_moiety         'C22 H25 Fe N5 S, 2(C F3 O3 S)'
_chemical_formula_sum            'C24 H25 F6 Fe N5 O6 S3'
_chemical_formula_weight         745.52
_chemical_melting_point          ?
loop_
_atom_type_symbol
_atom_type_description
_atom_type_scat_dispersion_real
_atom_type_scat_dispersion_imag
_atom_type_scat_source
C C 0.0033 0.0016 'International Tables Vol C Tables 4.2.6.8 and 6.1.1.4'
H H 0.0000 0.0000 'International Tables Vol C Tables 4.2.6.8 and 6.1.1.4'
F F 0.0171 0.0103 'International Tables Vol C Tables 4.2.6.8 and 6.1.1.4'
Fe Fe 0.3463 0.8444 'International Tables Vol C Tables 4.2.6.8 and 6.1.1.4'
N N 0.0061 0.0033 'International Tables Vol C Tables 4.2.6.8 and 6.1.1.4'
O O 0.0106 0.0060 'International Tables Vol C Tables 4.2.6.8 and 6.1.1.4'
S S 0.1246 0.1234 'International Tables Vol C Tables 4.2.6.8 and 6.1.1.4'

_shelx_space_group_comment       
;
The symmetry employed for this shelxl refinement is uniquely defined
by the following loop, which should always be used as a source of
symmetry information in preference to the above space-group names.
They are only intended as comments.
;
_space_group_crystal_system      triclinic
_space_group_IT_number           2
_space_group_name_H-M_alt        'P -1'
_space_group_name_Hall           '-P 1'
loop_
_space_group_symop_operation_xyz
'x, y, z'
'-x, -y, -z'

_cell_length_a                   11.840(13)
_cell_length_b                   12.227(13)
_cell_length_c                   12.436(13)
_cell_angle_alpha                109.78(3)
_cell_angle_beta                 95.38(4)
_cell_angle_gamma                110.84(3)
_cell_volume                     1536(3)
_cell_formula_units_Z            2
_cell_measurement_reflns_used    6662
_cell_measurement_temperature    298(2)
_cell_measurement_theta_min      2.27
_cell_measurement_theta_max      22.86
_shelx_estimated_absorpt_T_max   ?
_shelx_estimated_absorpt_T_min   ?
_exptl_absorpt_coefficient_mu    0.779
_exptl_absorpt_correction_T_max  0.7454
_exptl_absorpt_correction_T_min  0.6601
_exptl_absorpt_correction_type   multi-scan
_exptl_absorpt_process_details   
;
SADABS-2016/2 (Bruker,2016/2) was used for absorption correction.
wR2(int) was 0.1307 before and 0.0614 after correction.
The Ratio of minimum to maximum transmission is 0.8856.
The \l/2 correction factor is Not present.
;
_exptl_absorpt_special_details   ?
_exptl_crystal_colour            pink
_exptl_crystal_colour_primary    pink
_exptl_crystal_density_diffrn    1.612
_exptl_crystal_density_meas      ?
_exptl_crystal_density_method    ?
_exptl_crystal_description       block
_exptl_crystal_F_000             760
_exptl_crystal_size_max          0.26
_exptl_crystal_size_mid          0.24
_exptl_crystal_size_min          0.18
_exptl_transmission_factor_max   ?
_exptl_transmission_factor_min   ?
_diffrn_reflns_av_R_equivalents  0.0663
_diffrn_reflns_av_unetI/netI     0.0665
_diffrn_reflns_Laue_measured_fraction_full 1.000
_diffrn_reflns_Laue_measured_fraction_max 0.977
_diffrn_reflns_limit_h_max       14
_diffrn_reflns_limit_h_min       -14
_diffrn_reflns_limit_k_max       15
_diffrn_reflns_limit_k_min       -15
_diffrn_reflns_limit_l_max       15
_diffrn_reflns_limit_l_min       -15
_diffrn_reflns_number            38490
_diffrn_reflns_point_group_measured_fraction_full 1.000
_diffrn_reflns_point_group_measured_fraction_max 0.977
_diffrn_reflns_theta_full        25.242
_diffrn_reflns_theta_max         26.667
_diffrn_reflns_theta_min         1.794
_diffrn_ambient_temperature      298.00
_diffrn_detector_area_resol_mean ?
_diffrn_measured_fraction_theta_full 1.000
_diffrn_measured_fraction_theta_max 0.977
_diffrn_measurement_device_type  'Bruker APEX-II CCD'
_diffrn_measurement_method       '\f and \w scans'
_diffrn_radiation_type           MoK\a
_diffrn_radiation_wavelength     0.71073
_diffrn_source                   ?
_diffrn_source_current           1.4
_diffrn_source_power             0.07
_diffrn_source_voltage           50.0
_diffrn_standards_number         0
_reflns_Friedel_coverage         0.000
_reflns_Friedel_fraction_full    .
_reflns_Friedel_fraction_max     .
_reflns_number_gt                4158
_reflns_number_total             6333
_reflns_special_details          
;
 Reflections were merged by SHELXL according to the crystal
 class for the calculation of statistics and refinement.
 
 Structure factors included contributions from the .fab file.
 
 _reflns_Friedel_fraction is defined as the number of unique
 Friedel pairs measured divided by the number that would be
 possible theoretically, ignoring centric projections and
 systematic absences.
;
_reflns_threshold_expression     'I > 2\s(I)'
_computing_cell_refinement       'SAINT V8.38A (Bruker, 2018)'
_computing_data_collection       'Bruker APEX2'
_computing_data_reduction        'SAINT V8.38A (Bruker, 2018)'
_computing_molecular_graphics    'Olex2 1.5 (Dolomanov et al., 2009)'
_computing_publication_material  'Olex2 1.5 (Dolomanov et al., 2009)'
_computing_structure_refinement  'XL  (Sheldrick, 2008)'
_computing_structure_solution    'SHELXS-97 (Sheldrick 2008)'
_refine_diff_density_max         0.581
_refine_diff_density_min         -0.382
_refine_diff_density_rms         0.069
_refine_ls_extinction_coef       .
_refine_ls_extinction_method     none
_refine_ls_goodness_of_fit_ref   1.081
_refine_ls_hydrogen_treatment    constr
_refine_ls_matrix_type           full
_refine_ls_number_parameters     407
_refine_ls_number_reflns         6333
_refine_ls_number_restraints     0
_refine_ls_R_factor_all          0.0913
_refine_ls_R_factor_gt           0.0518
_refine_ls_restrained_S_all      1.081
_refine_ls_shift/su_max          0.000
_refine_ls_shift/su_mean         0.000
_refine_ls_structure_factor_coef Fsqd
_refine_ls_weighting_details     
'w=1/[\s^2^(Fo^2^)+(0.0718P)^2^] where P=(Fo^2^+2Fc^2^)/3'
_refine_ls_weighting_scheme      calc
_refine_ls_wR_factor_gt          0.1260
_refine_ls_wR_factor_ref         0.1379
_refine_special_details          ?
_olex2_refinement_description    
;
1. Fixed Uiso
 At 1.2 times of:
  All C(H) groups, All C(H,H) groups
 At 1.5 times of:
  All C(H,H,H) groups
2.a Secondary CH2 refined with riding coordinates:
 C7(H7A,H7B), C6(H6A,H6B), C8(H8A,H8B), C9(H9A,H9B), C15(H15A,H15B)
2.b Aromatic/amide H refined with riding coordinates:
 C20(H20), C14(H14), C19(H19), C17(H17), C13(H13), C1(H1), C11(H11), C18(H18),
 C4(H4), C3(H3), C12(H12), C2(H2)
2.c Idealised Me refined as rotating group:
 C22(H22A,H22B,H22C)
;
_atom_sites_solution_hydrogens   geom
_atom_sites_solution_primary     ?
_atom_sites_solution_secondary   ?
loop_
_atom_site_label
_atom_site_type_symbol
_atom_site_fract_x
_atom_site_fract_y
_atom_site_fract_z
_atom_site_U_iso_or_equiv
_atom_site_adp_type
_atom_site_occupancy
_atom_site_site_symmetry_order
_atom_site_calc_flag
_atom_site_refinement_flags_posn
_atom_site_refinement_flags_adp
_atom_site_refinement_flags_occupancy
_atom_site_disorder_assembly
_atom_site_disorder_group
Fe1 Fe 0.77450(4) 0.40485(4) 0.74724(4) 0.02832(15) Uani 1 1 d . . . . .
S1 S 0.92795(8) 0.55172(8) 0.90867(7) 0.0358(2) Uani 1 1 d . . . . .
S2 S 0.20239(11) 0.09980(10) 0.84930(11) 0.0608(3) Uani 1 1 d . . . . .
S3 S 0.28071(11) 0.59142(10) 0.73926(9) 0.0648(3) Uani 1 1 d . . . . .
N4 N 0.7800(2) 0.2692(2) 0.7944(2) 0.0293(6) Uani 1 1 d . . . . .
N3 N 0.7785(2) 0.5544(2) 0.7113(2) 0.0309(6) Uani 1 1 d . . . . .
N2 N 0.6504(2) 0.4113(2) 0.8481(2) 0.0296(6) Uani 1 1 d . . . . .
N1 N 0.6189(2) 0.2816(2) 0.6253(2) 0.0335(6) Uani 1 1 d . . . . .
N5 N 0.8801(3) 0.3832(2) 0.6400(2) 0.0364(7) Uani 1 1 d . . . . .
F3 F 0.2052(3) -0.1180(2) 0.8173(3) 0.1020(10) Uani 1 1 d . . . . .
F2 F 0.3738(3) 0.0378(3) 0.9163(3) 0.1101(10) Uani 1 1 d . . . . .
C16 C 0.7015(3) 0.2353(3) 0.8590(3) 0.0316(7) Uani 1 1 d . . . . .
O1 O 0.2967(3) 0.2150(2) 0.8560(3) 0.0838(10) Uani 1 1 d . . . . .
O5 O 0.2347(3) 0.6340(3) 0.8389(3) 0.0880(10) Uani 1 1 d . . . . .
F1 F 0.3249(3) -0.0172(3) 0.7356(3) 0.1133(11) Uani 1 1 d . . . . .
C20 C 0.8579(3) 0.2116(3) 0.7694(3) 0.0364(8) Uani 1 1 d . . . . .
H20 H 0.914140 0.236086 0.725728 0.044 Uiso 1 1 calc R U . . .
C5 C 0.5143(3) 0.2860(3) 0.6553(3) 0.0338(8) Uani 1 1 d . . . . .
C10 C 0.8626(3) 0.6733(3) 0.7807(3) 0.0341(8) Uani 1 1 d . . . . .
C7 C 0.6996(3) 0.5362(3) 0.9510(3) 0.0388(8) Uani 1 1 d . . . . .
H7A H 0.646110 0.532642 1.005392 0.047 Uiso 1 1 calc R U . . .
H7B H 0.701300 0.602959 0.924906 0.047 Uiso 1 1 calc R U . . .
C14 C 0.7040(3) 0.5402(3) 0.6144(3) 0.0389(8) Uani 1 1 d . . . . .
H14 H 0.647493 0.458336 0.563613 0.047 Uiso 1 1 calc R U . . .
C6 C 0.5355(3) 0.3916(3) 0.7703(3) 0.0375(8) Uani 1 1 d . . . . .
H6A H 0.545775 0.469039 0.759163 0.045 Uiso 1 1 calc R U . . .
H6B H 0.465128 0.368742 0.804950 0.045 Uiso 1 1 calc R U . . .
C8 C 0.8307(3) 0.5654(3) 1.0122(3) 0.0453(9) Uani 1 1 d . . . . .
H8A H 0.826652 0.506581 1.049555 0.054 Uiso 1 1 calc R U . . .
H8B H 0.867527 0.651302 1.073217 0.054 Uiso 1 1 calc R U . . .
C9 C 0.9564(3) 0.6911(3) 0.8803(3) 0.0455(9) Uani 1 1 d . . . . .
H9A H 0.958340 0.758408 0.950882 0.055 Uiso 1 1 calc R U . . .
H9B H 1.037868 0.719178 0.863764 0.055 Uiso 1 1 calc R U . . .
C19 C 0.8566(3) 0.1179(3) 0.8065(3) 0.0443(9) Uani 1 1 d . . . . .
H19 H 0.910716 0.078756 0.787959 0.053 Uiso 1 1 calc R U . . .
C21 C 0.9311(3) 0.3638(3) 0.5677(3) 0.0415(8) Uani 1 1 d . . . . .
C17 C 0.6949(3) 0.1416(3) 0.8985(3) 0.0417(9) Uani 1 1 d . . . . .
H17 H 0.638090 0.118618 0.942269 0.050 Uiso 1 1 calc R U . . .
O8 O 0.2298(4) 0.6076(4) 0.6403(3) 0.1070(12) Uani 1 1 d . . . . .
C15 C 0.6195(3) 0.3050(3) 0.8883(3) 0.0401(8) Uani 1 1 d . . . . .
H15A H 0.533259 0.245529 0.851389 0.048 Uiso 1 1 calc R U . . .
H15B H 0.628808 0.338942 0.972914 0.048 Uiso 1 1 calc R U . . .
C13 C 0.7077(3) 0.6389(3) 0.5876(3) 0.0459(9) Uani 1 1 d . . . . .
H13 H 0.654595 0.625110 0.519682 0.055 Uiso 1 1 calc R U . . .
C1 C 0.6071(4) 0.1907(3) 0.5201(3) 0.0462(9) Uani 1 1 d . . . . .
H1 H 0.678690 0.186198 0.497824 0.055 Uiso 1 1 calc R U . . .
F6 F 0.4532(3) 0.8193(3) 0.8123(4) 0.1310(13) Uani 1 1 d . . . . .
C11 C 0.8687(3) 0.7777(3) 0.7599(3) 0.0466(9) Uani 1 1 d . . . . .
H11 H 0.925047 0.859199 0.811702 0.056 Uiso 1 1 calc R U . . .
F4 F 0.5072(3) 0.6956(3) 0.8641(3) 0.1252(12) Uani 1 1 d . . . . .
C18 C 0.7736(3) 0.0827(3) 0.8720(3) 0.0485(10) Uani 1 1 d . . . . .
H18 H 0.771074 0.019164 0.897984 0.058 Uiso 1 1 calc R U . . .
C4 C 0.3975(3) 0.2008(3) 0.5852(3) 0.0504(10) Uani 1 1 d . . . . .
H4 H 0.326596 0.205082 0.609279 0.060 Uiso 1 1 calc R U . . .
C23 C 0.2784(4) -0.0059(4) 0.8265(4) 0.0578(11) Uani 1 1 d . . . . .
C3 C 0.3874(4) 0.1091(3) 0.4787(4) 0.0576(11) Uani 1 1 d . . . . .
H3 H 0.309484 0.050320 0.429906 0.069 Uiso 1 1 calc R U . . .
O3 O 0.1601(4) 0.1019(4) 0.9514(3) 0.1199(14) Uani 1 1 d . . . . .
C12 C 0.7907(4) 0.7604(4) 0.6616(4) 0.0551(10) Uani 1 1 d . . . . .
H12 H 0.793776 0.829927 0.645081 0.066 Uiso 1 1 calc R U . . .
C2 C 0.4936(4) 0.1055(3) 0.4456(3) 0.0556(11) Uani 1 1 d . . . . .
H2 H 0.488426 0.045505 0.373102 0.067 Uiso 1 1 calc R U . . .
F5 F 0.4911(3) 0.6768(4) 0.6885(3) 0.1475(15) Uani 1 1 d . . . . .
C22 C 0.9904(4) 0.3351(4) 0.4709(4) 0.0685(12) Uani 1 1 d . . . . .
H22A H 0.986421 0.250401 0.449260 0.103 Uiso 1 1 calc R U . . .
H22B H 1.075930 0.395392 0.494925 0.103 Uiso 1 1 calc R U . . .
H22C H 0.947954 0.340560 0.404501 0.103 Uiso 1 1 calc R U . . .
O4 O 0.2901(4) 0.4744(3) 0.7119(4) 0.1244(15) Uani 1 1 d . . . . .
C24 C 0.4386(5) 0.7030(5) 0.7758(5) 0.0778(14) Uani 1 1 d . . . . .
O2 O 0.1033(3) 0.0362(4) 0.7447(4) 0.1098(13) Uani 1 1 d . . . . .

loop_
_atom_site_aniso_label
_atom_site_aniso_U_11
_atom_site_aniso_U_22
_atom_site_aniso_U_33
_atom_site_aniso_U_23
_atom_site_aniso_U_13
_atom_site_aniso_U_12
Fe1 0.0307(3) 0.0293(3) 0.0269(3) 0.0118(2) 0.0092(2) 0.0134(2)
S1 0.0340(5) 0.0401(5) 0.0330(5) 0.0158(4) 0.0059(4) 0.0144(4)
S2 0.0628(7) 0.0533(6) 0.0811(8) 0.0310(6) 0.0342(6) 0.0324(6)
S3 0.0797(8) 0.0627(7) 0.0468(7) 0.0149(5) 0.0087(6) 0.0319(6)
N4 0.0300(14) 0.0289(13) 0.0270(14) 0.0083(11) 0.0072(12) 0.0128(12)
N3 0.0353(15) 0.0318(14) 0.0278(15) 0.0117(12) 0.0090(12) 0.0161(13)
N2 0.0309(15) 0.0314(14) 0.0277(14) 0.0117(11) 0.0086(12) 0.0139(12)
N1 0.0391(17) 0.0257(14) 0.0322(16) 0.0106(12) 0.0067(13) 0.0111(12)
N5 0.0415(17) 0.0383(16) 0.0364(17) 0.0178(13) 0.0120(14) 0.0206(14)
F3 0.098(2) 0.0499(15) 0.164(3) 0.0534(17) 0.037(2) 0.0258(15)
F2 0.090(2) 0.109(2) 0.124(3) 0.043(2) -0.009(2) 0.0460(19)
C16 0.0331(18) 0.0287(16) 0.0283(18) 0.0093(14) 0.0036(15) 0.0107(14)
O1 0.091(2) 0.0413(16) 0.126(3) 0.0372(17) 0.044(2) 0.0281(16)
O5 0.097(3) 0.113(3) 0.067(2) 0.0429(19) 0.0413(19) 0.046(2)
F1 0.162(3) 0.121(2) 0.121(3) 0.062(2) 0.101(2) 0.099(2)
C20 0.0374(19) 0.0357(18) 0.0340(19) 0.0110(15) 0.0063(15) 0.0161(16)
C5 0.0322(19) 0.0307(17) 0.0366(19) 0.0164(15) 0.0020(16) 0.0098(15)
C10 0.0357(19) 0.0329(18) 0.0342(19) 0.0142(15) 0.0104(16) 0.0136(16)
C7 0.041(2) 0.0379(19) 0.0319(19) 0.0066(15) 0.0140(16) 0.0165(16)
C14 0.045(2) 0.0390(19) 0.0329(19) 0.0161(16) 0.0073(16) 0.0167(17)
C6 0.0318(19) 0.046(2) 0.044(2) 0.0225(17) 0.0131(16) 0.0212(16)
C8 0.047(2) 0.048(2) 0.0297(19) 0.0055(16) 0.0093(17) 0.0167(18)
C9 0.043(2) 0.0344(19) 0.044(2) 0.0133(16) -0.0007(17) 0.0035(16)
C19 0.051(2) 0.0355(19) 0.043(2) 0.0105(16) 0.0009(18) 0.0224(17)
C21 0.041(2) 0.047(2) 0.040(2) 0.0200(18) 0.0136(18) 0.0189(18)
C17 0.048(2) 0.0388(19) 0.042(2) 0.0225(16) 0.0136(17) 0.0159(17)
O8 0.125(3) 0.149(3) 0.054(2) 0.034(2) -0.004(2) 0.077(3)
C15 0.044(2) 0.046(2) 0.042(2) 0.0259(17) 0.0195(17) 0.0214(17)
C13 0.051(2) 0.051(2) 0.045(2) 0.0248(18) 0.0107(18) 0.0260(19)
C1 0.059(2) 0.037(2) 0.035(2) 0.0092(17) 0.0055(18) 0.0169(18)
F6 0.099(2) 0.070(2) 0.216(4) 0.054(2) 0.032(2) 0.0311(19)
C11 0.055(2) 0.0317(19) 0.054(2) 0.0156(17) 0.015(2) 0.0188(17)
F4 0.098(2) 0.151(3) 0.118(3) 0.049(2) -0.009(2) 0.056(2)
C18 0.063(3) 0.037(2) 0.049(2) 0.0215(18) 0.007(2) 0.0230(19)
C4 0.036(2) 0.051(2) 0.060(3) 0.024(2) -0.0020(19) 0.0153(18)
C23 0.054(3) 0.046(2) 0.074(3) 0.026(2) 0.020(2) 0.019(2)
C3 0.058(3) 0.041(2) 0.053(3) 0.014(2) -0.018(2) 0.010(2)
O3 0.167(4) 0.136(3) 0.123(3) 0.072(3) 0.111(3) 0.098(3)
C12 0.072(3) 0.048(2) 0.067(3) 0.034(2) 0.023(2) 0.037(2)
C2 0.072(3) 0.034(2) 0.043(2) 0.0048(17) -0.001(2) 0.015(2)
F5 0.113(3) 0.233(4) 0.140(3) 0.086(3) 0.086(3) 0.094(3)
C22 0.070(3) 0.088(3) 0.059(3) 0.031(2) 0.043(2) 0.038(3)
O4 0.136(3) 0.067(2) 0.164(4) 0.041(2) 0.012(3) 0.046(2)
C24 0.085(4) 0.098(4) 0.078(4) 0.045(3) 0.030(3) 0.056(3)
O2 0.077(2) 0.115(3) 0.140(3) 0.061(3) -0.008(2) 0.042(2)

_geom_special_details            
;
 All esds (except the esd in the dihedral angle between two l.s. planes)
 are estimated using the full covariance matrix.  The cell esds are taken
 into account individually in the estimation of esds in distances, angles
 and torsion angles; correlations between esds in cell parameters are only
 used when they are defined by crystal symmetry.  An approximate (isotropic)
 treatment of cell esds is used for estimating esds involving l.s. planes.
;
loop_
_geom_bond_atom_site_label_1
_geom_bond_atom_site_label_2
_geom_bond_distance
_geom_bond_site_symmetry_2
_geom_bond_publ_flag
Fe1 S1 2.261(2) . ?
Fe1 N4 1.957(3) . ?
Fe1 N3 2.010(3) . ?
Fe1 N2 2.025(3) . ?
Fe1 N1 1.980(3) . ?
Fe1 N5 1.929(3) . ?
S1 C8 1.812(4) . ?
S1 C9 1.779(4) . ?
S2 O1 1.422(3) . ?
S2 C23 1.786(4) . ?
S2 O3 1.403(4) . ?
S2 O2 1.433(4) . ?
S3 O5 1.413(3) . ?
S3 O8 1.424(3) . ?
S3 O4 1.403(4) . ?
S3 C24 1.781(6) . ?
N4 C16 1.332(4) . ?
N4 C20 1.345(4) . ?
N3 C10 1.345(4) . ?
N3 C14 1.345(4) . ?
N2 C7 1.488(4) . ?
N2 C6 1.486(4) . ?
N2 C15 1.487(4) . ?
N1 C5 1.340(4) . ?
N1 C1 1.356(4) . ?
N5 C21 1.135(4) . ?
F3 C23 1.294(4) . ?
F2 C23 1.318(5) . ?
C16 C17 1.373(4) . ?
C16 C15 1.498(4) . ?
F1 C23 1.290(5) . ?
C20 H20 0.9300 . ?
C20 C19 1.367(5) . ?
C5 C6 1.493(5) . ?
C5 C4 1.376(5) . ?
C10 C9 1.484(5) . ?
C10 C11 1.365(4) . ?
C7 H7A 0.9700 . ?
C7 H7B 0.9700 . ?
C7 C8 1.522(5) . ?
C14 H14 0.9300 . ?
C14 C13 1.345(4) . ?
C6 H6A 0.9700 . ?
C6 H6B 0.9700 . ?
C8 H8A 0.9700 . ?
C8 H8B 0.9700 . ?
C9 H9A 0.9700 . ?
C9 H9B 0.9700 . ?
C19 H19 0.9300 . ?
C19 C18 1.379(5) . ?
C21 C22 1.454(5) . ?
C17 H17 0.9300 . ?
C17 C18 1.367(5) . ?
C15 H15A 0.9700 . ?
C15 H15B 0.9700 . ?
C13 H13 0.9300 . ?
C13 C12 1.373(5) . ?
C1 H1 0.9300 . ?
C1 C2 1.366(5) . ?
F6 C24 1.277(5) . ?
C11 H11 0.9300 . ?
C11 C12 1.366(5) . ?
F4 C24 1.352(5) . ?
C18 H18 0.9300 . ?
C4 H4 0.9300 . ?
C4 C3 1.376(5) . ?
C3 H3 0.9300 . ?
C3 C2 1.369(6) . ?
C12 H12 0.9300 . ?
C2 H2 0.9300 . ?
F5 C24 1.305(5) . ?
C22 H22A 0.9600 . ?
C22 H22B 0.9600 . ?
C22 H22C 0.9600 . ?

loop_
_geom_angle_atom_site_label_1
_geom_angle_atom_site_label_2
_geom_angle_atom_site_label_3
_geom_angle
_geom_angle_site_symmetry_1
_geom_angle_site_symmetry_3
_geom_angle_publ_flag
N4 Fe1 S1 89.92(11) . . ?
N4 Fe1 N3 175.39(10) . . ?
N4 Fe1 N2 84.21(11) . . ?
N4 Fe1 N1 90.04(12) . . ?
N3 Fe1 S1 85.50(11) . . ?
N3 Fe1 N2 95.08(11) . . ?
N2 Fe1 S1 88.43(11) . . ?
N1 Fe1 S1 169.22(8) . . ?
N1 Fe1 N3 94.35(12) . . ?
N1 Fe1 N2 80.84(14) . . ?
N5 Fe1 S1 96.94(12) . . ?
N5 Fe1 N4 94.15(12) . . ?
N5 Fe1 N3 86.97(11) . . ?
N5 Fe1 N2 174.39(10) . . ?
N5 Fe1 N1 93.81(14) . . ?
C8 S1 Fe1 97.34(14) . . ?
C9 S1 Fe1 100.04(13) . . ?
C9 S1 C8 102.16(18) . . ?
O1 S2 C23 103.3(2) . . ?
O1 S2 O2 114.0(2) . . ?
O3 S2 O1 117.2(2) . . ?
O3 S2 C23 104.9(2) . . ?
O3 S2 O2 113.1(3) . . ?
O2 S2 C23 102.1(2) . . ?
O5 S3 O8 113.5(2) . . ?
O5 S3 C24 105.5(2) . . ?
O8 S3 C24 100.8(3) . . ?
O4 S3 O5 116.9(3) . . ?
O4 S3 O8 114.4(3) . . ?
O4 S3 C24 103.2(3) . . ?
C16 N4 Fe1 115.9(2) . . ?
C16 N4 C20 118.7(3) . . ?
C20 N4 Fe1 125.4(2) . . ?
C10 N3 Fe1 120.5(2) . . ?
C14 N3 Fe1 122.3(2) . . ?
C14 N3 C10 117.1(3) . . ?
C7 N2 Fe1 111.0(2) . . ?
C6 N2 Fe1 106.1(2) . . ?
C6 N2 C7 110.9(2) . . ?
C6 N2 C15 108.1(2) . . ?
C15 N2 Fe1 110.27(19) . . ?
C15 N2 C7 110.3(3) . . ?
C5 N1 Fe1 114.8(2) . . ?
C5 N1 C1 117.7(3) . . ?
C1 N1 Fe1 127.4(3) . . ?
C21 N5 Fe1 172.8(3) . . ?
N4 C16 C17 122.4(3) . . ?
N4 C16 C15 117.0(3) . . ?
C17 C16 C15 120.5(3) . . ?
N4 C20 H20 119.1 . . ?
N4 C20 C19 121.8(3) . . ?
C19 C20 H20 119.1 . . ?
N1 C5 C6 114.4(3) . . ?
N1 C5 C4 122.6(3) . . ?
C4 C5 C6 123.0(3) . . ?
N3 C10 C9 118.8(3) . . ?
N3 C10 C11 122.6(3) . . ?
C11 C10 C9 118.6(3) . . ?
N2 C7 H7A 109.9 . . ?
N2 C7 H7B 109.9 . . ?
N2 C7 C8 108.8(3) . . ?
H7A C7 H7B 108.3 . . ?
C8 C7 H7A 109.9 . . ?
C8 C7 H7B 109.9 . . ?
N3 C14 H14 118.5 . . ?
C13 C14 N3 123.0(3) . . ?
C13 C14 H14 118.5 . . ?
N2 C6 C5 106.9(3) . . ?
N2 C6 H6A 110.3 . . ?
N2 C6 H6B 110.3 . . ?
C5 C6 H6A 110.3 . . ?
C5 C6 H6B 110.3 . . ?
H6A C6 H6B 108.6 . . ?
S1 C8 H8A 109.4 . . ?
S1 C8 H8B 109.4 . . ?
C7 C8 S1 111.2(2) . . ?
C7 C8 H8A 109.4 . . ?
C7 C8 H8B 109.4 . . ?
H8A C8 H8B 108.0 . . ?
S1 C9 H9A 108.7 . . ?
S1 C9 H9B 108.7 . . ?
C10 C9 S1 114.2(2) . . ?
C10 C9 H9A 108.7 . . ?
C10 C9 H9B 108.7 . . ?
H9A C9 H9B 107.6 . . ?
C20 C19 H19 120.6 . . ?
C20 C19 C18 118.8(3) . . ?
C18 C19 H19 120.6 . . ?
N5 C21 C22 177.1(4) . . ?
C16 C17 H17 120.7 . . ?
C18 C17 C16 118.5(3) . . ?
C18 C17 H17 120.7 . . ?
N2 C15 C16 112.0(3) . . ?
N2 C15 H15A 109.2 . . ?
N2 C15 H15B 109.2 . . ?
C16 C15 H15A 109.2 . . ?
C16 C15 H15B 109.2 . . ?
H15A C15 H15B 107.9 . . ?
C14 C13 H13 120.4 . . ?
C14 C13 C12 119.2(3) . . ?
C12 C13 H13 120.4 . . ?
N1 C1 H1 118.9 . . ?
N1 C1 C2 122.2(4) . . ?
C2 C1 H1 118.9 . . ?
C10 C11 H11 120.6 . . ?
C10 C11 C12 118.8(3) . . ?
C12 C11 H11 120.6 . . ?
C19 C18 H18 120.1 . . ?
C17 C18 C19 119.7(3) . . ?
C17 C18 H18 120.1 . . ?
C5 C4 H4 120.6 . . ?
C5 C4 C3 118.8(4) . . ?
C3 C4 H4 120.6 . . ?
F3 C23 S2 112.1(3) . . ?
F3 C23 F2 106.4(4) . . ?
F2 C23 S2 110.7(3) . . ?
F1 C23 S2 112.8(3) . . ?
F1 C23 F3 109.2(4) . . ?
F1 C23 F2 105.2(4) . . ?
C4 C3 H3 120.4 . . ?
C2 C3 C4 119.2(4) . . ?
C2 C3 H3 120.4 . . ?
C13 C12 H12 120.4 . . ?
C11 C12 C13 119.2(3) . . ?
C11 C12 H12 120.4 . . ?
C1 C2 C3 119.4(4) . . ?
C1 C2 H2 120.3 . . ?
C3 C2 H2 120.3 . . ?
C21 C22 H22A 109.5 . . ?
C21 C22 H22B 109.5 . . ?
C21 C22 H22C 109.5 . . ?
H22A C22 H22B 109.5 . . ?
H22A C22 H22C 109.5 . . ?
H22B C22 H22C 109.5 . . ?
F6 C24 S3 114.0(4) . . ?
F6 C24 F4 105.5(5) . . ?
F6 C24 F5 110.1(5) . . ?
F4 C24 S3 110.4(4) . . ?
F5 C24 S3 111.7(4) . . ?
F5 C24 F4 104.5(4) . . ?

loop_
_geom_torsion_atom_site_label_1
_geom_torsion_atom_site_label_2
_geom_torsion_atom_site_label_3
_geom_torsion_atom_site_label_4
_geom_torsion
_geom_torsion_site_symmetry_1
_geom_torsion_site_symmetry_2
_geom_torsion_site_symmetry_3
_geom_torsion_site_symmetry_4
_geom_torsion_publ_flag
Fe1 S1 C8 C7 -28.4(3) . . . . ?
Fe1 S1 C9 C10 10.3(3) . . . . ?
Fe1 N4 C16 C17 180.0(2) . . . . ?
Fe1 N4 C16 C15 -0.4(4) . . . . ?
Fe1 N4 C20 C19 179.5(2) . . . . ?
Fe1 N3 C10 C9 3.2(4) . . . . ?
Fe1 N3 C10 C11 -179.9(2) . . . . ?
Fe1 N3 C14 C13 -178.3(3) . . . . ?
Fe1 N2 C7 C8 -49.7(3) . . . . ?
Fe1 N2 C6 C5 43.3(3) . . . . ?
Fe1 N2 C15 C16 8.5(3) . . . . ?
Fe1 N1 C5 C6 5.6(3) . . . . ?
Fe1 N1 C5 C4 -174.8(2) . . . . ?
Fe1 N1 C1 C2 176.0(2) . . . . ?
N4 C16 C17 C18 1.2(5) . . . . ?
N4 C16 C15 N2 -5.6(4) . . . . ?
N4 C20 C19 C18 -0.5(5) . . . . ?
N3 C10 C9 S1 -9.8(4) . . . . ?
N3 C10 C11 C12 -3.3(5) . . . . ?
N3 C14 C13 C12 0.0(5) . . . . ?
N2 C7 C8 S1 51.9(3) . . . . ?
N1 C5 C6 N2 -33.1(4) . . . . ?
N1 C5 C4 C3 -1.6(5) . . . . ?
N1 C1 C2 C3 -1.6(5) . . . . ?
C16 N4 C20 C19 1.3(4) . . . . ?
C16 C17 C18 C19 -0.3(5) . . . . ?
O1 S2 C23 F3 -179.6(3) . . . . ?
O1 S2 C23 F2 61.8(4) . . . . ?
O1 S2 C23 F1 -55.8(4) . . . . ?
O5 S3 C24 F6 -52.1(4) . . . . ?
O5 S3 C24 F4 66.5(4) . . . . ?
O5 S3 C24 F5 -177.7(4) . . . . ?
C20 N4 C16 C17 -1.7(4) . . . . ?
C20 N4 C16 C15 177.9(3) . . . . ?
C20 C19 C18 C17 -0.1(5) . . . . ?
C5 N1 C1 C2 0.0(5) . . . . ?
C5 C4 C3 C2 -0.1(5) . . . . ?
C10 N3 C14 C13 -2.5(5) . . . . ?
C10 C11 C12 C13 0.7(6) . . . . ?
C7 N2 C6 C5 163.9(2) . . . . ?
C7 N2 C15 C16 -114.4(3) . . . . ?
C14 N3 C10 C9 -172.7(3) . . . . ?
C14 N3 C10 C11 4.2(5) . . . . ?
C14 C13 C12 C11 0.9(6) . . . . ?
C6 N2 C7 C8 -167.4(2) . . . . ?
C6 N2 C15 C16 124.1(3) . . . . ?
C6 C5 C4 C3 178.0(3) . . . . ?
C8 S1 C9 C10 -89.5(3) . . . . ?
C9 S1 C8 C7 73.6(3) . . . . ?
C9 C10 C11 C12 173.5(3) . . . . ?
C17 C16 C15 N2 174.0(3) . . . . ?
O8 S3 C24 F6 66.3(4) . . . . ?
O8 S3 C24 F4 -175.2(4) . . . . ?
O8 S3 C24 F5 -59.3(4) . . . . ?
C15 N2 C7 C8 72.8(3) . . . . ?
C15 N2 C6 C5 -75.0(3) . . . . ?
C15 C16 C17 C18 -178.4(3) . . . . ?
C1 N1 C5 C6 -177.9(3) . . . . ?
C1 N1 C5 C4 1.7(5) . . . . ?
C11 C10 C9 S1 173.2(3) . . . . ?
C4 C5 C6 N2 147.4(3) . . . . ?
C4 C3 C2 C1 1.7(6) . . . . ?
O3 S2 C23 F3 57.2(4) . . . . ?
O3 S2 C23 F2 -61.5(4) . . . . ?
O3 S2 C23 F1 -179.1(3) . . . . ?
O4 S3 C24 F6 -175.3(4) . . . . ?
O4 S3 C24 F4 -56.7(4) . . . . ?
O4 S3 C24 F5 59.1(4) . . . . ?
O2 S2 C23 F3 -61.0(4) . . . . ?
O2 S2 C23 F2 -179.6(3) . . . . ?
O2 S2 C23 F1 62.8(4) . . . . ?

_smtbx_masks_special_details     
;
A solvent mask was calculated and 30 electrons were 
found in a volume of 99\%A^3^ in 1 void per unit cell. 
This is consistent with the presence of 
1.5[H2O] per Asymmetric Unit 
which account for 30 electrons 
per unit cell.
;
loop_
_smtbx_masks_void_nr
_smtbx_masks_void_average_x
_smtbx_masks_void_average_y
_smtbx_masks_void_average_z
_smtbx_masks_void_volume
_smtbx_masks_void_count_electrons
_smtbx_masks_void_content
1 0.000 0.000 0.500 98.6 29.6 '3 H2O'

_smtbx_masks_void_probe_radius   1.2
_smtbx_masks_void_truncation_radius 1.2
_shelx_res_file                  
;
TITL Fe_STPEN_OTF_0m_a.res in P-1
    fe_stpen_otf_0m_a.res
    created by SHELXL-2019/1 at 18:40:34 on 17-Jun-2023
CELL 0.71073 11.8402 12.2273 12.4362 109.776 95.378 110.842
ZERR 2 0.0129 0.0134 0.0134 0.033 0.036 0.034
LATT 1
SFAC C H F Fe N O S
UNIT 48 50 12 2 10 12 6

L.S. 10
PLAN  10
TEMP 24.85
CONF
BOND $H
MORE -1
fmap 2
acta
ABIN
REM <olex2.extras>
REM <HklSrc "%.\\Fe_STPEN_OTF_0m_a.hkl">
REM </olex2.extras>

WGHT    0.071800
FVAR       0.48135
FE1   4    0.774495    0.404851    0.747235    11.00000    0.03068    0.02929 =
         0.02694    0.01182    0.00924    0.01341
S1    7    0.927953    0.551719    0.908665    11.00000    0.03401    0.04015 =
         0.03303    0.01582    0.00592    0.01438
S2    7    0.202392    0.099798    0.849299    11.00000    0.06284    0.05334 =
         0.08107    0.03097    0.03415    0.03239
S3    7    0.280710    0.591417    0.739262    11.00000    0.07965    0.06265 =
         0.04681    0.01492    0.00871    0.03195
N4    5    0.780049    0.269158    0.794379    11.00000    0.02997    0.02895 =
         0.02696    0.00828    0.00718    0.01277
N3    5    0.778450    0.554392    0.711315    11.00000    0.03533    0.03177 =
         0.02782    0.01170    0.00904    0.01611
N2    5    0.650411    0.411332    0.848091    11.00000    0.03094    0.03144 =
         0.02770    0.01172    0.00864    0.01390
N1    5    0.618894    0.281560    0.625317    11.00000    0.03906    0.02571 =
         0.03224    0.01056    0.00667    0.01113
N5    5    0.880098    0.383207    0.639985    11.00000    0.04152    0.03827 =
         0.03636    0.01782    0.01199    0.02064
F3    3    0.205193   -0.118030    0.817313    11.00000    0.09846    0.04994 =
         0.16379    0.05343    0.03738    0.02583
F2    3    0.373791    0.037763    0.916261    11.00000    0.09032    0.10910 =
         0.12396    0.04280   -0.00896    0.04599
C16   1    0.701519    0.235335    0.859015    11.00000    0.03310    0.02871 =
         0.02827    0.00934    0.00358    0.01067
O1    6    0.296651    0.215029    0.855987    11.00000    0.09144    0.04129 =
         0.12642    0.03720    0.04417    0.02811
O5    6    0.234704    0.633961    0.838915    11.00000    0.09720    0.11317 =
         0.06661    0.04288    0.04128    0.04587
F1    3    0.324858   -0.017228    0.735563    11.00000    0.16171    0.12060 =
         0.12120    0.06150    0.10072    0.09893
C20   1    0.857885    0.211558    0.769425    11.00000    0.03741    0.03568 =
         0.03402    0.01097    0.00629    0.01613
AFIX  43
H20   2    0.914140    0.236086    0.725728    11.00000   -1.20000
AFIX   0
C5    1    0.514330    0.286042    0.655280    11.00000    0.03224    0.03069 =
         0.03665    0.01643    0.00197    0.00982
C10   1    0.862559    0.673317    0.780715    11.00000    0.03571    0.03291 =
         0.03420    0.01422    0.01038    0.01361
C7    1    0.699607    0.536211    0.951021    11.00000    0.04138    0.03793 =
         0.03190    0.00659    0.01405    0.01648
AFIX  23
H7A   2    0.646110    0.532642    1.005392    11.00000   -1.20000
H7B   2    0.701300    0.602959    0.924906    11.00000   -1.20000
AFIX   0
C14   1    0.704041    0.540182    0.614397    11.00000    0.04523    0.03897 =
         0.03295    0.01615    0.00731    0.01671
AFIX  43
H14   2    0.647493    0.458336    0.563613    11.00000   -1.20000
AFIX   0
C6    1    0.535497    0.391585    0.770309    11.00000    0.03179    0.04591 =
         0.04413    0.02248    0.01307    0.02118
AFIX  23
H6A   2    0.545775    0.469039    0.759163    11.00000   -1.20000
H6B   2    0.465128    0.368742    0.804950    11.00000   -1.20000
AFIX   0
C8    1    0.830713    0.565436    1.012250    11.00000    0.04704    0.04788 =
         0.02974    0.00554    0.00930    0.01666
AFIX  23
H8A   2    0.826652    0.506581    1.049555    11.00000   -1.20000
H8B   2    0.867527    0.651302    1.073217    11.00000   -1.20000
AFIX   0
C9    1    0.956367    0.691143    0.880337    11.00000    0.04273    0.03442 =
         0.04351    0.01330   -0.00074    0.00347
AFIX  23
H9A   2    0.958340    0.758408    0.950882    11.00000   -1.20000
H9B   2    1.037868    0.719178    0.863764    11.00000   -1.20000
AFIX   0
C19   1    0.856589    0.117936    0.806528    11.00000    0.05129    0.03547 =
         0.04330    0.01046    0.00092    0.02240
AFIX  43
H19   2    0.910716    0.078756    0.787959    11.00000   -1.20000
AFIX   0
C21   1    0.931066    0.363769    0.567703    11.00000    0.04114    0.04715 =
         0.03999    0.02004    0.01361    0.01895
C17   1    0.694861    0.141572    0.898483    11.00000    0.04799    0.03877 =
         0.04249    0.02248    0.01361    0.01588
AFIX  43
H17   2    0.638090    0.118618    0.942269    11.00000   -1.20000
AFIX   0

O8    6    0.229777    0.607572    0.640269    11.00000    0.12523    0.14864 =
         0.05433    0.03373   -0.00443    0.07735
C15   1    0.619542    0.304999    0.888349    11.00000    0.04360    0.04635 =
         0.04217    0.02588    0.01953    0.02142
AFIX  23
H15A  2    0.533259    0.245529    0.851389    11.00000   -1.20000
H15B  2    0.628808    0.338942    0.972914    11.00000   -1.20000
AFIX   0
C13   1    0.707677    0.638919    0.587572    11.00000    0.05147    0.05057 =
         0.04491    0.02477    0.01073    0.02596
AFIX  43
H13   2    0.654595    0.625110    0.519682    11.00000   -1.20000
AFIX   0
C1    1    0.607099    0.190680    0.520081    11.00000    0.05881    0.03660 =
         0.03483    0.00925    0.00550    0.01686
AFIX  43
H1    2    0.678690    0.186198    0.497824    11.00000   -1.20000
AFIX   0

F6    3    0.453207    0.819289    0.812319    11.00000    0.09922    0.07042 =
         0.21559    0.05391    0.03214    0.03105
C11   1    0.868724    0.777704    0.759897    11.00000    0.05450    0.03171 =
         0.05366    0.01559    0.01457    0.01884
AFIX  43
H11   2    0.925047    0.859199    0.811702    11.00000   -1.20000
AFIX   0

F4    3    0.507206    0.695557    0.864137    11.00000    0.09840    0.15068 =
         0.11801    0.04905   -0.00918    0.05553
C18   1    0.773551    0.082712    0.871973    11.00000    0.06302    0.03718 =
         0.04949    0.02153    0.00733    0.02302
AFIX  43
H18   2    0.771074    0.019164    0.897984    11.00000   -1.20000
AFIX   0
C4    1    0.397491    0.200810    0.585183    11.00000    0.03605    0.05113 =
         0.06015    0.02421   -0.00200    0.01531
AFIX  43
H4    2    0.326596    0.205082    0.609279    11.00000   -1.20000
AFIX   0

C23   1    0.278415   -0.005918    0.826494    11.00000    0.05446    0.04561 =
         0.07412    0.02568    0.02018    0.01893
C3    1    0.387438    0.109107    0.478748    11.00000    0.05813    0.04072 =
         0.05306    0.01383   -0.01786    0.00999
AFIX  43
H3    2    0.309484    0.050320    0.429906    11.00000   -1.20000
AFIX   0

O3    6    0.160131    0.101912    0.951400    11.00000    0.16682    0.13593 =
         0.12347    0.07203    0.11070    0.09761
C12   1    0.790708    0.760369    0.661630    11.00000    0.07220    0.04766 =
         0.06746    0.03446    0.02298    0.03652
AFIX  43
H12   2    0.793776    0.829927    0.645081    11.00000   -1.20000
AFIX   0
C2    1    0.493570    0.105451    0.445620    11.00000    0.07234    0.03381 =
         0.04253    0.00485   -0.00054    0.01544
AFIX  43
H2    2    0.488426    0.045505    0.373102    11.00000   -1.20000
AFIX   0

F5    3    0.491139    0.676762    0.688475    11.00000    0.11297    0.23259 =
         0.13965    0.08587    0.08568    0.09367
C22   1    0.990381    0.335095    0.470872    11.00000    0.07048    0.08831 =
         0.05909    0.03065    0.04331    0.03824
AFIX 137
H22A  2    0.986421    0.250401    0.449260    11.00000   -1.50000
H22B  2    1.075930    0.395392    0.494925    11.00000   -1.50000
H22C  2    0.947954    0.340560    0.404501    11.00000   -1.50000
AFIX   0

O4    6    0.290103    0.474355    0.711870    11.00000    0.13553    0.06720 =
         0.16432    0.04068    0.01216    0.04646
C24   1    0.438642    0.703009    0.775819    11.00000    0.08452    0.09848 =
         0.07816    0.04533    0.02979    0.05603
O2    6    0.103262    0.036175    0.744692    11.00000    0.07678    0.11536 =
         0.13957    0.06064   -0.00837    0.04167
HKLF 4


REM  Fe_STPEN_OTF_0m_a.res in P-1
REM wR2 = 0.1379, GooF = S = 1.081, Restrained GooF = 1.081 for all data
REM R1 = 0.0518 for 4158 Fo > 4sig(Fo) and 0.0913 for all 6333 data
REM 407 parameters refined using 0 restraints

END

WGHT      0.0718      0.0000

REM Highest difference peak  0.581,  deepest hole -0.382,  1-sigma level  0.069
Q1    1   0.7047  0.3558  0.7772  11.00000  0.05    0.58
Q2    1   0.3566  0.6021  0.7078  11.00000  0.05    0.42
Q3    1   0.0978  0.0620  0.8501  11.00000  0.05    0.39
Q4    1   0.8639  0.4443  0.7184  11.00000  0.05    0.38
Q5    1   0.2145  0.0663  0.7622  11.00000  0.05    0.37
Q6    1   0.3844  0.0388  0.8302  11.00000  0.05    0.37
Q7    1   0.8939  0.4889  0.8384  11.00000  0.05    0.35
Q8    1   0.7079  0.3002  0.7131  11.00000  0.05    0.33
Q9    1   0.3183  0.5549  0.7999  11.00000  0.05    0.33
Q10   1   0.8413  0.5006  0.7729  11.00000  0.05    0.33
;
_shelx_res_checksum              88559
_shelx_fab_file                  
;
-14 1 1 0.2939 -0.0167
-14 1 2 0.1294 0.0215
-14 1 3 -0.3306 -0.0169
-14 1 4 -0.0564 -0.0122
-14 1 5 0.6597 0.0422
-14 1 6 -0.8279 -0.0441
-14 2 1 -0.1044 -0.0161
-14 2 2 0.0472 0.0031
-14 2 3 0.4605 0.0177
-14 2 4 -1.0297 -0.0257
-14 2 5 1.2179 0.0091
-14 2 6 -1.0069 0.0096
-14 3 1 -0.0669 0.0142
-14 3 2 -0.4275 -0.0202
-14 3 3 0.8463 0.0109
-14 3 4 -1.0681 0.0113
-14 3 5 1.1412 -0.0190
-14 3 6 -1.1094 0.0024
-14 4 1 0.0447 0.0166
-14 4 2 -0.1726 -0.0066
-14 4 3 0.3802 -0.0069
-14 4 4 -0.7632 0.0046
-14 4 5 1.1181 0.0070
-14 4 6 -1.2282 -0.0084
-14 5 1 -0.5539 0.0060
-14 5 2 0.4296 -0.0040
-14 5 3 0.1361 0.0081
-14 5 4 -0.7586 -0.0028
-14 5 5 1.1471 -0.0203
-14 5 6 -1.1642 0.0382
-14 6 1 -0.9509 0.0035
-14 6 2 0.3873 -0.0044
-14 6 3 0.2097 -0.0101
-14 6 4 -0.6466 0.0368
-14 6 5 0.8503 -0.0422
-14 7 1 -0.5027 -0.0094
-14 7 2 0.1797 0.0148
-14 7 3 0.0111 -0.0220
-14 7 4 -0.1764 0.0049
-14 7 5 0.1323 0.0252
-14 8 1 -0.0518 -0.0081
-14 8 2 0.2017 -0.0063
-14 8 3 -0.2431 0.0343
-14 8 4 0.3256 -0.0516
-14 9 1 0.1409 0.0164
-14 9 2 0.0399 -0.0350
-13 -2 3 -0.1556 0.0597
-13 -2 4 0.3597 -0.0167
-13 -2 5 -0.7881 -0.0301
-13 -2 6 0.9505 0.0514
-13 -1 1 0.1051 0.0763
-13 -1 2 0.0411 -0.0637
-13 -1 3 -0.4181 0.0287
-13 -1 4 0.9801 0.0130
-13 -1 5 -1.1164 -0.0276
-13 -1 6 0.5128 0.0050
-13 -1 7 0.1836 0.0294
-13 0 1 0.1916 0.0249
-13 0 2 0.1834 -0.0104
-13 0 3 -0.6902 -0.0090
-13 0 4 0.7125 0.0048
-13 0 5 -0.0820 0.0258
-13 0 6 -0.5148 -0.0524
-13 0 7 0.4336 0.0528
-13 0 8 0.0708 -0.0350
-13 1 1 -0.0102 -0.0130
-13 1 2 0.2439 0.0107
-13 1 3 -0.0353 0.0063
-13 1 4 -0.5883 -0.0327
-13 1 5 1.0216 0.0409
-13 1 6 -0.8360 -0.0264
-13 1 7 0.2997 0.0117
-13 1 8 0.0897 -0.0141
-13 2 1 -0.1230 -0.0019
-13 2 2 -0.3443 -0.0110
-13 2 3 0.9161 0.0220
-13 2 4 -1.1838 -0.0128
-13 2 5 1.0209 -0.0049
-13 2 6 -0.6735 0.0046
-13 2 7 0.4049 0.0173
-13 2 8 -0.1703 -0.0416
-13 2 9 -0.1745 0.0477
-13 3 1 0.2539 0.0086
-13 3 2 -0.6648 -0.0068
-13 3 3 0.7740 -0.0074
-13 3 4 -0.7645 0.0160
-13 3 5 0.8107 -0.0024
-13 3 6 -0.9058 -0.0209
-13 3 7 0.8416 0.0344
-13 3 8 -0.4254 -0.0312
-13 4 1 0.1163 -0.0063
-13 4 2 -0.0445 0.0134
-13 4 3 0.2225 -0.0109
-13 4 4 -0.6845 -0.0033
-13 4 5 1.1960 0.0081
-13 4 6 -1.4466 0.0007
-13 4 7 1.1661 -0.0091
-13 4 8 -0.4869 0.0135
-13 5 1 -0.6450 -0.0112
-13 5 2 0.3484 0.0059
-13 5 3 0.3368 -0.0015
-13 5 4 -1.0432 0.0162
-13 5 5 1.5054 -0.0356
-13 5 6 -1.4377 0.0325
-13 5 7 0.8702 -0.0140
-13 5 8 -0.3161 -0.0010
-13 6 1 -0.7171 -0.0087
-13 6 2 0.0616 0.0108
-13 6 3 0.4954 -0.0282
-13 6 4 -0.8858 0.0370
-13 6 5 0.9207 -0.0147
-13 6 6 -0.5601 -0.0135
-13 6 7 0.2213 0.0202
-13 7 1 -0.1184 -0.0128
-13 7 2 -0.0959 0.0157
-13 7 3 0.2011 -0.0063
-13 7 4 -0.1663 -0.0231
-13 7 5 -0.0515 0.0339
-13 7 6 0.1075 -0.0051
-13 7 7 0.0961 -0.0255
-13 8 1 0.2735 0.0072
-13 8 2 -0.1510 -0.0233
-13 8 3 0.0090 0.0410
-13 8 4 0.1939 -0.0223
-13 8 5 -0.1171 -0.0386
-13 8 6 -0.2730 0.0861
-13 9 1 0.5292 0.0241
-13 9 2 -0.4457 -0.0229
-13 9 3 0.2265 -0.0097
-13 9 4 -0.2305 0.0685
-13 9 5 0.5550 -0.1011
-13 10 1 0.7050 -0.0118
-13 10 2 -0.5696 0.0341
-13 10 3 0.4488 -0.0609
-13 11 1 0.4387 -0.0344
-13 11 2 -0.2937 0.0308
-12 -4 3 0.1267 0.0437
-12 -4 4 0.0511 -0.0282
-12 -4 5 -0.0253 -0.0039
-12 -4 6 0.1480 0.0355
-12 -3 1 0.3972 0.0515
-12 -3 2 -0.1079 -0.0673
-12 -3 3 -0.1752 0.0593
-12 -3 4 0.3508 -0.0275
-12 -3 5 -0.6879 -0.0175
-12 -3 6 1.0786 0.0528
-12 -3 7 -0.9148 -0.0635
-12 -3 8 0.1544 0.0515
-12 -2 1 -0.0231 0.0759
-12 -2 2 0.3005 -0.0768
-12 -2 3 -0.5912 0.0552
-12 -2 4 1.0864 -0.0120
-12 -2 5 -1.5040 -0.0293
-12 -2 6 1.1972 0.0448
-12 -2 7 -0.2559 -0.0330
-12 -2 8 -0.3718 0.0113
-12 -2 9 0.2145 0.0012
-12 -1 1 -0.2566 0.0532
-12 -1 2 0.5205 -0.0455
-12 -1 3 -1.0023 0.0194
-12 -1 4 1.3312 0.0063
-12 -1 5 -0.9210 -0.0087
-12 -1 6 -0.0182 -0.0075
-12 -1 7 0.5506 0.0206
-12 -1 8 -0.2962 -0.0186
-12 -1 9 -0.1409 0.0080
-12 -1 10 0.2112 -0.0023
-12 0 1 -0.3043 0.0083
-12 0 2 0.6030 -0.0017
-12 0 3 -0.6871 -0.0019
-12 0 4 0.1801 -0.0122
-12 0 5 0.5924 0.0297
-12 0 6 -0.8552 -0.0299
-12 0 7 0.4229 0.0152
-12 0 8 0.1016 -0.0036
-12 0 9 -0.2580 0.0071
-12 0 10 0.2117 -0.0172
-12 1 1 -0.3822 -0.0101
-12 1 2 0.1348 0.0052
-12 1 3 0.4574 0.0116
-12 1 4 -0.9711 -0.0213
-12 1 5 0.9180 0.0107
-12 1 6 -0.3756 0.0042
-12 1 7 -0.0992 -0.0027
-12 1 8 0.2200 -0.0171
-12 1 9 -0.2374 0.0378
-12 1 10 0.3580 -0.0396
-12 2 1 0.0210 -0.0059
-12 2 2 -0.6235 -0.0002
-12 2 3 0.8484 -0.0014
-12 2 4 -0.5660 0.0142
-12 2 5 0.0993 -0.0173
-12 2 6 0.1088 0.0003
-12 2 7 -0.0002 0.0252
-12 2 8 -0.0369 -0.0417
-12 2 9 -0.2377 0.0368
-12 2 10 0.5318 -0.0142
-12 3 1 0.4855 -0.0146
-12 3 2 -0.4169 0.0205
-12 3 3 0.0540 -0.0264
-12 3 4 0.1551 0.0157
-12 3 5 0.0307 0.0051
-12 3 6 -0.4563 -0.0179
-12 3 7 0.6307 0.0184
-12 3 8 -0.2649 -0.0082
-12 3 9 -0.2860 -0.0099
-12 3 10 0.4819 0.0212
-12 4 1 -0.0381 -0.0259
-12 4 2 0.3625 0.0245
-12 4 3 -0.2484 -0.0095
-12 4 4 -0.2593 -0.0021
-12 4 5 0.8761 -0.0039
-12 4 6 -1.1348 0.0119
-12 4 7 0.7479 -0.0116
-12 4 8 -0.0831 0.0106
-12 4 9 -0.2589 -0.0057
-12 5 1 -0.6969 -0.0160
-12 5 2 0.3260 0.0072
-12 5 3 0.2785 -0.0081
-12 5 4 -0.8177 0.0219
-12 5 5 0.9985 -0.0202
-12 5 6 -0.6214 -0.0020
-12 5 7 0.0444 0.0194
-12 5 8 0.1979 -0.0277
-12 5 9 -0.1633 0.0398
-12 6 1 -0.3708 -0.0077
-12 6 2 -0.1168 0.0122
-12 6 3 0.3645 -0.0196
-12 6 4 -0.3336 0.0017
-12 6 5 -0.0414 0.0322
-12 6 6 0.4071 -0.0421
-12 6 7 -0.3471 0.0288
-12 6 8 0.1178 -0.0228
-12 7 1 0.2011 -0.0015
-12 7 2 -0.1553 -0.0012
-12 7 3 -0.0498 0.0235
-12 7 4 0.4135 -0.0454
-12 7 5 -0.6053 0.0266
-12 7 6 0.2901 0.0180
-12 7 7 0.1331 -0.0411
-12 7 8 -0.1524 0.0391
-12 8 1 0.3953 0.0226
-12 8 2 -0.2439 -0.0325
-12 8 3 -0.0003 0.0305
-12 8 4 0.1198 0.0119
-12 8 5 0.1940 -0.0681
-12 8 6 -0.5563 0.0886
-12 8 7 0.5047 -0.0760
-12 9 1 0.5970 0.0185
-12 9 2 -0.6646 -0.0009
-12 9 3 0.6251 -0.0391
-12 9 4 -0.7628 0.0753
-12 9 5 0.8312 -0.0729
-12 9 6 -0.5446 0.0477
-12 10 1 0.8096 -0.0223
-12 10 2 -0.9505 0.0409
-12 10 3 0.9976 -0.0449
-12 10 4 -0.8395 0.0184
-12 10 5 0.3668 0.0144
-12 11 1 0.7320 -0.0230
-12 11 2 -0.8653 0.0094
-12 11 3 0.7673 0.0235
-12 12 1 0.5199 0.0155
-11 -5 2 -0.3229 -0.0204
-11 -5 3 0.2463 0.0289
-11 -5 4 -0.1475 -0.0230
-11 -5 5 0.1864 0.0043
-11 -5 6 -0.1582 0.0162
-11 -5 7 -0.2213 -0.0214
-11 -5 8 0.6306 0.0093
-11 -4 1 0.4756 0.0109
-11 -4 2 -0.4220 -0.0294
-11 -4 3 0.1921 0.0309
-11 -4 4 0.0040 -0.0162
-11 -4 5 -0.2851 -0.0084
-11 -4 6 0.8089 0.0282
-11 -4 7 -1.1391 -0.0337
-11 -4 8 0.7446 0.0268
-11 -4 9 0.0073 -0.0113
-11 -4 10 -0.2799 -0.0056
-11 -3 1 0.2507 0.0269
-11 -3 2 0.0289 -0.0366
-11 -3 3 -0.3630 0.0340
-11 -3 4 0.8152 -0.0156
-11 -3 5 -1.4161 -0.0118
-11 -3 6 1.6288 0.0331
-11 -3 7 -0.9818 -0.0393
-11 -3 8 0.0097 0.0297
-11 -3 9 0.3557 -0.0127
-11 -3 10 -0.0934 0.0014
-11 -2 1 -0.2974 0.0245
-11 -2 2 0.5986 -0.0320
-11 -2 3 -1.0203 0.0264
-11 -2 4 1.5283 -0.0061
-11 -2 5 -1.5661 -0.0132
-11 -2 6 0.7678 0.0198
-11 -2 7 0.2348 -0.0153
-11 -2 8 -0.5390 0.0087
-11 -2 9 0.2026 -0.0072
-11 -2 10 0.0469 0.0084
-11 -2 11 0.0311 -0.0060
-11 -1 1 -0.6225 0.0032
-11 -1 2 0.8731 -0.0077
-11 -1 3 -1.1082 0.0015
-11 -1 4 0.8841 0.0015
-11 -1 5 -0.0372 0.0042
-11 -1 6 -0.7686 -0.0081
-11 -1 7 0.8142 0.0023
-11 -1 8 -0.3123 0.0093
-11 -1 9 -0.0193 -0.0153
-11 -1 10 0.0099 0.0100
-11 -1 11 0.0016 -0.0043
-11 0 1 -0.7505 -0.0152
-11 0 2 0.6496 0.0144
-11 0 3 -0.1301 -0.0053
-11 0 4 -0.6705 -0.0097
-11 0 5 1.1155 0.0127
-11 0 6 -0.8090 0.0001
-11 0 7 0.1834 -0.0141
-11 0 8 0.0918 0.0142
-11 0 9 0.0042 0.0010
-11 0 10 -0.0363 -0.0156
-11 0 11 -0.1042 0.0151
-11 1 1 -0.4777 -0.0185
-11 1 2 -0.2401 0.0119
-11 1 3 0.8664 -0.0002
-11 1 4 -0.8759 0.0019
-11 1 5 0.2727 -0.0137
-11 1 6 0.3067 0.0179
-11 1 7 -0.3058 -0.0066
-11 1 8 -0.0813 -0.0146
-11 1 9 0.2610 0.0299
-11 1 10 -0.0859 -0.0263
-11 1 11 -0.0729 0.0132
-11 2 1 0.3887 -0.0167
-11 2 2 -0.6980 0.0133
-11 2 3 0.2967 -0.0184
-11 2 4 0.4331 0.0227
-11 2 5 -0.7852 -0.0143
-11 2 6 0.4069 -0.0006
-11 2 7 0.3018 0.0131
-11 2 8 -0.6287 -0.0168
-11 2 9 0.4113 0.0057
-11 2 10 -0.1291 0.0104
-11 2 11 0.1642 -0.0143
-11 3 1 0.5527 -0.0202
-11 3 2 0.1349 0.0234
-11 3 3 -0.7689 -0.0189
-11 3 4 0.7951 0.0045
-11 3 5 -0.1515 0.0024
-11 3 6 -0.6533 0.0020
-11 3 7 0.9400 -0.0091
-11 3 8 -0.6189 0.0195
-11 3 9 0.2601 -0.0288
-11 3 10 -0.2722 0.0231
-11 3 11 0.4765 -0.0082
-11 4 1 -0.3999 -0.0141
-11 4 2 0.7528 0.0070
-11 4 3 -0.4627 0.0040
-11 4 4 -0.2101 0.0008
-11 4 5 0.7919 -0.0138
-11 4 6 -0.8131 0.0154
-11 4 7 0.3487 -0.0117
-11 4 8 -0.0194 0.0102
-11 4 9 0.1266 0.0011
-11 4 10 -0.3325 -0.0183
-11 5 1 -0.7379 0.0028
-11 5 2 0.2333 -0.0061
-11 5 3 0.2616 -0.0046
-11 5 4 -0.4392 0.0117
-11 5 5 0.1282 0.0047
-11 5 6 0.4158 -0.0237
-11 5 7 -0.5717 0.0257
-11 5 8 0.2324 -0.0275
-11 5 9 0.0483 0.0353
-11 5 10 0.0181 -0.0287
-11 6 1 -0.1093 0.0061
-11 6 2 -0.1094 0.0020
-11 6 3 -0.0710 0.0016
-11 6 4 0.5782 -0.0298
-11 6 5 -1.0769 0.0486
-11 6 6 1.0004 -0.0348
-11 6 7 -0.4184 0.0158
-11 6 8 0.0452 -0.0105
-11 6 9 -0.1229 0.0021
-11 7 1 0.1321 0.0106
-11 7 2 0.2068 -0.0172
-11 7 3 -0.6595 0.0397
-11 7 4 1.0067 -0.0428
-11 7 5 -0.8067 0.0098
-11 7 6 0.2043 0.0235
-11 7 7 0.0953 -0.0341
-11 7 8 0.0289 0.0405
-11 7 9 -0.0887 -0.0473
-11 8 1 -0.0993 0.0236
-11 8 2 0.2357 -0.0289
-11 8 3 -0.3261 0.0165
-11 8 4 0.1423 0.0202
-11 8 5 0.1874 -0.0468
-11 8 6 -0.1471 0.0490
-11 8 7 -0.1588 -0.0523
-11 8 8 0.1886 0.0631
-11 9 1 0.0156 0.0029
-11 9 2 -0.2964 0.0130
-11 9 3 0.4902 -0.0349
-11 9 4 -0.4995 0.0383
-11 9 5 0.0454 -0.0221
-11 9 6 0.5215 0.0181
-11 9 7 -0.5949 -0.0352
-11 10 1 0.4948 -0.0320
-11 10 2 -0.8230 0.0356
-11 10 3 0.7696 -0.0185
-11 10 4 -0.1719 -0.0150
-11 10 5 -0.5222 0.0339
-11 10 6 0.6841 -0.0242
-11 11 1 0.8342 -0.0225
-11 11 2 -0.9780 -0.0002
-11 11 3 0.6300 0.0402
-11 11 4 -0.0920 -0.0741
-11 12 1 0.8201 0.0249
-11 12 2 -0.8846 -0.0612
-11 12 3 0.6887 0.0978
-11 13 1 0.5449 0.0818
-10 -7 5 -0.5502 0.0228
-10 -7 6 0.2712 -0.0100
-10 -6 1 -0.2146 0.0211
-10 -6 2 0.2031 -0.0328
-10 -6 3 -0.2048 0.0358
-10 -6 4 0.1083 -0.0302
-10 -6 5 0.1351 0.0172
-10 -6 6 -0.3329 0.0007
-10 -6 7 0.1361 -0.0116
-10 -6 8 0.4069 0.0069
-10 -6 9 -0.6979 0.0057
-10 -5 1 -0.0598 0.0152
-10 -5 2 -0.1612 -0.0233
-10 -5 3 0.3126 0.0224
-10 -5 4 -0.3875 -0.0144
-10 -5 5 0.2900 0.0004
-10 -5 6 0.1819 0.0108
-10 -5 7 -0.8373 -0.0105
-10 -5 8 1.0118 0.0019
-10 -5 9 -0.4688 0.0106
-10 -5 10 -0.1450 -0.0271
-10 -5 11 0.2318 0.0407
-10 -4 1 0.1821 0.0054
-10 -4 2 -0.3094 -0.0078
-10 -4 3 0.1980 0.0080
-10 -4 4 0.1387 -0.0052
-10 -4 5 -0.7773 -0.0007
-10 -4 6 1.4262 0.0054
-10 -4 7 -1.4101 -0.0075
-10 -4 8 0.6107 0.0043
-10 -4 9 0.1806 0.0085
-10 -4 10 -0.3416 -0.0255
-10 -4 11 0.1889 0.0357
-10 -3 1 0.0425 -0.0086
-10 -3 2 0.1817 0.0029
-10 -3 3 -0.5832 0.0062
-10 -3 4 1.1863 -0.0091
-10 -3 5 -1.6787 0.0048
-10 -3 6 1.4468 0.0024
-10 -3 7 -0.5007 -0.0064
-10 -3 8 -0.3060 0.0018
-10 -3 9 0.4131 0.0082
-10 -3 10 -0.2212 -0.0165
-10 -3 11 0.2659 0.0226
-10 -3 12 -0.4472 -0.0260
-10 -2 1 -0.4107 -0.0232
-10 -2 2 0.7448 0.0092
-10 -2 3 -1.1376 0.0001
-10 -2 4 1.3165 -0.0020
-10 -2 5 -0.8359 0.0018
-10 -2 6 -0.1176 -0.0018
-10 -2 7 0.7072 0.0016
-10 -2 8 -0.5502 0.0000
-10 -2 9 0.1717 -0.0030
-10 -2 10 -0.0910 0.0021
-10 -2 11 0.1538 0.0017
-10 -2 12 -0.0310 0.0026
-10 -1 1 -0.8264 -0.0293
-10 -1 2 0.9472 0.0211
-10 -1 3 -0.7121 -0.0149
-10 -1 4 -0.0417 0.0042
-10 -1 5 0.8896 0.0053
-10 -1 6 -1.0951 -0.0052
-10 -1 7 0.5818 -0.0035
-10 -1 8 -0.0450 0.0133
-10 -1 9 -0.0546 -0.0143
-10 -1 10 0.0060 0.0068
-10 -1 11 -0.2031 -0.0046
-10 -1 12 0.5550 0.0108
-10 0 1 -0.9818 -0.0283
-10 0 2 0.3661 0.0251
-10 0 3 0.5675 -0.0114
-10 0 4 -1.1653 -0.0010
-10 0 5 0.9108 0.0007
-10 0 6 -0.1317 0.0076
-10 0 7 -0.3167 -0.0135
-10 0 8 0.1164 0.0092
-10 0 9 0.2050 0.0037
-10 0 10 -0.0959 -0.0110
-10 0 11 -0.3549 0.0070
-10 0 12 0.6972 -0.0044
-10 1 1 -0.1563 -0.0200
-10 1 2 -0.7110 0.0108
-10 1 3 0.8628 -0.0036
-10 1 4 -0.1455 0.0063
-10 1 5 -0.7136 -0.0095
-10 1 6 0.8214 0.0073
-10 1 7 -0.0987 0.0003
-10 1 8 -0.6663 -0.0109
-10 1 9 0.7774 0.0147
-10 1 10 -0.3331 -0.0073
-10 1 11 -0.1122 0.0020
-10 1 12 0.2286 -0.0046
-10 2 1 0.9306 -0.0057
-10 2 2 -0.5134 0.0026
-10 2 3 -0.5461 -0.0057
-10 2 4 1.2777 0.0029
-10 2 5 -0.9791 0.0032
-10 2 6 -0.1267 -0.0043
-10 2 7 1.1177 0.0029
-10 2 8 -1.3286 0.0026
-10 2 9 0.9590 -0.0145
-10 2 10 -0.6158 0.0197
-10 2 11 0.5629 -0.0115
-10 2 12 -0.6318 0.0067
-10 3 1 0.3705 0.0058
-10 3 2 0.7556 -0.0055
-10 3 3 -1.1513 0.0121
-10 3 4 0.5480 -0.0148
-10 3 5 0.5411 0.0040
-10 3 6 -1.2808 0.0082
-10 3 7 1.2757 -0.0165
-10 3 8 -0.9360 0.0269
-10 3 9 0.8522 -0.0294
-10 3 10 -1.0529 0.0163
-10 3 11 1.1779 -0.0071
-10 4 1 -0.7909 0.0189
-10 4 2 0.7080 -0.0244
-10 4 3 0.0481 0.0203
-10 4 4 -0.7872 -0.0012
-10 4 5 0.9554 -0.0103
-10 4 6 -0.5521 0.0091
-10 4 7 0.2101 -0.0116
-10 4 8 -0.4307 0.0130
-10 4 9 0.9220 -0.0014
-10 4 10 -1.1178 -0.0060
-10 4 11 0.9185 -0.0061
-10 5 1 -0.4156 0.0243
-10 5 2 -0.3281 -0.0154
-10 5 3 0.6237 -0.0035
-10 5 4 -0.2888 0.0052
-10 5 5 -0.3652 0.0093
-10 5 6 0.6184 -0.0122
-10 5 7 -0.1236 0.0061
-10 5 8 -0.5481 -0.0108
-10 5 9 0.7278 0.0143
-10 5 10 -0.4854 -0.0017
-10 6 1 0.3595 0.0088
-10 6 2 -0.2635 0.0042
-10 6 3 -0.2729 0.0027
-10 6 4 0.8566 -0.0222
-10 6 5 -0.9018 0.0219
-10 6 6 0.2509 -0.0072
-10 6 7 0.3937 0.0040
-10 6 8 -0.4343 -0.0041
-10 6 9 0.1572 -0.0068
-10 6 10 -0.0171 0.0104
-10 7 1 -0.0698 0.0031
-10 7 2 0.5398 -0.0111
-10 7 3 -0.8128 0.0255
-10 7 4 0.6326 -0.0183
-10 7 5 -0.0277 -0.0016
-10 7 6 -0.3426 0.0086
-10 7 7 0.1229 -0.0129
-10 7 8 0.1644 0.0293
-10 7 9 -0.1073 -0.0370
-10 8 1 -0.7718 0.0103
-10 8 2 0.6418 -0.0164
-10 8 3 -0.2775 0.0072
-10 8 4 -0.1372 0.0084
-10 8 5 0.0920 -0.0121
-10 8 6 0.4560 0.0191
-10 8 7 -0.7625 -0.0454
-10 8 8 0.4930 0.0690
-10 9 1 -0.5866 -0.0072
-10 9 2 0.0596 0.0128
-10 9 3 0.2117 -0.0179
-10 9 4 0.1362 0.0124
-10 9 5 -0.9281 -0.0127
-10 9 6 1.2931 0.0363
-10 9 7 -0.9449 -0.0677
-10 10 1 0.1499 -0.0337
-10 10 2 -0.4138 0.0308
-10 10 3 0.0692 -0.0154
-10 10 4 0.7047 -0.0015
-10 10 5 -1.1002 0.0005
-10 10 6 0.8652 0.0175
-10 11 1 0.5809 -0.0295
-10 11 2 -0.4777 0.0078
-10 11 3 0.0040 0.0266
-10 11 4 0.2881 -0.0514
-10 11 5 -0.2137 0.0525
-10 12 1 0.4727 0.0208
-10 12 2 -0.3774 -0.0620
-10 12 3 0.2988 0.0936
-10 12 4 -0.3355 -0.0947
-10 13 1 0.1586 0.0890
-10 13 2 -0.2310 -0.1073
-9 -8 4 1.0064 -0.0271
-9 -8 5 -1.4261 0.0166
-9 -8 6 1.2013 -0.0058
-9 -8 7 -0.5074 -0.0022
-9 -7 1 -0.0327 0.0165
-9 -7 2 0.2490 -0.0296
-9 -7 3 -0.6892 0.0323
-9 -7 4 0.8912 -0.0253
-9 -7 5 -0.5931 0.0160
-9 -7 6 0.0390 -0.0049
-9 -7 7 0.2562 -0.0062
-9 -7 8 -0.0399 0.0100
-9 -7 9 -0.3430 -0.0064
-9 -7 10 0.3564 -0.0002
-9 -6 1 -0.2714 0.0194
-9 -6 2 0.2563 -0.0223
-9 -6 3 -0.0558 0.0187
-9 -6 4 -0.3140 -0.0140
-9 -6 5 0.5820 0.0059
-9 -6 6 -0.4234 0.0057
-9 -6 7 -0.1770 -0.0123
-9 -6 8 0.7026 0.0106
-9 -6 9 -0.5996 -0.0036
-9 -6 10 0.0366 -0.0106
-9 -6 11 0.2986 0.0302
-9 -5 1 -0.2419 0.0061
-9 -5 2 -0.2851 -0.0018
-9 -5 3 0.6765 0.0001
-9 -5 4 -0.6988 0.0002
-9 -5 5 0.2228 -0.0026
-9 -5 6 0.5907 0.0042
-9 -5 7 -1.1342 -0.0040
-9 -5 8 0.8799 0.0034
-9 -5 9 -0.1201 0.0034
-9 -5 10 -0.3639 -0.0203
-9 -5 11 0.3321 0.0380
-9 -5 12 -0.2091 -0.0474
-9 -4 1 0.1044 -0.0108
-9 -4 2 -0.3987 0.0140
-9 -4 3 0.2762 -0.0077
-9 -4 4 0.2639 -0.0015
-9 -4 5 -1.0176 0.0086
-9 -4 6 1.4061 -0.0096
-9 -4 7 -0.9896 0.0041
-9 -4 8 0.1476 -0.0008
-9 -4 9 0.3529 0.0087
-9 -4 10 -0.3711 -0.0236
-9 -4 11 0.3757 0.0380
-9 -4 12 -0.5920 -0.0496
-9 -3 1 0.0851 -0.0245
-9 -3 2 0.1640 0.0176
-9 -3 3 -0.6409 -0.0030
-9 -3 4 1.1517 -0.0088
-9 -3 5 -1.2288 0.0130
-9 -3 6 0.6247 -0.0091
-9 -3 7 0.1568 0.0039
-9 -3 8 -0.4308 -0.0048
-9 -3 9 0.2496 0.0105
-9 -3 10 -0.1742 -0.0179
-9 -3 11 0.3789 0.0272
-9 -3 12 -0.5366 -0.0315
-9 -3 13 0.4031 0.0226
-9 -2 1 -0.4113 -0.0278
-9 -2 2 0.8522 0.0165
-9 -2 3 -1.0614 -0.0076
-9 -2 4 0.7098 0.0014
-9 -2 5 0.1313 0.0029
-9 -2 6 -0.7605 -0.0049
-9 -2 7 0.6300 0.0054
-9 -2 8 -0.0790 -0.0034
-9 -2 9 -0.1978 0.0006
-9 -2 10 0.0880 -0.0024
-9 -2 11 -0.0104 0.0049
-9 -2 12 0.2215 0.0010
-9 -2 13 -0.5537 -0.0098
-9 -1 1 -1.1963 -0.0213
-9 -1 2 1.0878 0.0201
-9 -1 3 -0.2837 -0.0156
-9 -1 4 -0.7432 0.0060
-9 -1 5 1.1148 0.0019
-9 -1 6 -0.5434 -0.0042
-9 -1 7 -0.2672 0.0004
-9 -1 8 0.5299 0.0059
-9 -1 9 -0.3036 -0.0068
-9 -1 10 0.2035 0.0033
-9 -1 11 -0.5457 -0.0050
-9 -1 12 1.0861 0.0089
-9 -1 13 -1.3740 -0.0070
-9 0 1 -1.1577 -0.0136
-9 0 2 0.0363 0.0122
-9 0 3 0.8996 -0.0040
-9 0 4 -0.7929 -0.0012
-9 0 5 -0.1858 0.0015
-9 0 6 0.9604 0.0008
-9 0 7 -0.8036 -0.0042
-9 0 8 0.1049 0.0031
-9 0 9 0.2426 0.0023
-9 0 10 0.1452 -0.0032
-9 0 11 -0.9214 0.0013
-9 0 12 1.4865 -0.0049
-9 0 13 -1.5021 0.0062
-9 1 1 0.4713 0.0019
-9 1 2 -0.9220 -0.0077
-9 1 3 0.1135 0.0064
-9 1 4 1.1815 -0.0031
-9 1 5 -1.6601 0.0032
-9 1 6 0.8835 -0.0027
-9 1 7 0.3515 0.0029
-9 1 8 -0.9657 -0.0055
-9 1 9 0.6351 0.0033
-9 1 10 0.1609 0.0010
-9 1 11 -0.7813 0.0032
-9 1 12 0.9245 -0.0086
-9 1 13 -0.7140 0.0026
-9 2 1 1.1478 0.0196
-9 2 2 0.3185 -0.0164
-9 2 3 -1.6754 0.0133
-9 2 4 1.7118 -0.0161
-9 2 5 -0.4949 0.0146
-9 2 6 -0.8637 -0.0088
-9 2 7 1.3837 0.0050
-9 2 8 -1.0392 0.0026
-9 2 9 0.4735 -0.0125
-9 2 10 -0.1863 0.0108
-9 2 11 0.2018 -0.0029
-9 2 12 -0.2905 0.0053
-9 3 1 -0.4727 0.0268
-9 3 2 1.4742 -0.0270
-9 3 3 -0.9994 0.0309
-9 3 4 -0.2946 -0.0244
-9 3 5 1.2189 0.0115
-9 3 6 -1.2021 -0.0051
-9 3 7 0.6829 -0.0026
-9 3 8 -0.4431 0.0152
-9 3 9 0.6900 -0.0176
-9 3 10 -1.0265 0.0119
-9 3 11 1.0864 -0.0164
-9 3 12 -0.8314 0.0248
-9 4 1 -1.0386 0.0311
-9 4 2 0.0905 -0.0327
-9 4 3 0.9921 0.0192
-9 4 4 -1.2353 -0.0021
-9 4 5 0.6126 -0.0003
-9 4 6 0.0508 0.0006
-9 4 7 0.0259 -0.0096
-9 4 8 -0.6991 0.0121
-9 4 9 1.2121 -0.0074
-9 4 10 -1.1831 0.0143
-9 4 11 0.8002 -0.0266
-9 4 12 -0.3606 0.0247
-9 5 1 0.5360 0.0186
-9 5 2 -1.2303 -0.0006
-9 5 3 0.9285 -0.0168
-9 5 4 -0.0604 0.0133
-9 5 5 -0.4658 -0.0054
-9 5 6 0.0839 0.0080
-9 5 7 0.7491 -0.0050
-9 5 8 -1.1333 -0.0054
-9 5 9 0.8729 0.0023
-9 5 10 -0.4182 0.0092
-9 5 11 0.0774 -0.0071
-9 6 1 1.0418 -0.0136
-9 6 2 -0.4333 0.0270
-9 6 3 -0.2579 -0.0197
-9 6 4 0.3776 0.0092
-9 6 5 0.2642 -0.0085
-9 6 6 -1.0068 0.0002
-9 6 7 1.0436 0.0165
-9 6 8 -0.5134 -0.0177
-9 6 9 0.0911 0.0077
-9 6 10 0.0481 -0.0101
-9 7 1 -0.2135 -0.0208
-9 7 2 0.5477 0.0116
-9 7 3 -0.2291 -0.0023
-9 7 4 -0.5425 0.0024
-9 7 5 1.0423 0.0048
-9 7 6 -0.6997 -0.0185
-9 7 7 0.0038 0.0150
-9 7 8 0.2389 0.0012
-9 7 9 -0.0787 -0.0042
-9 7 10 -0.0405 -0.0052
-9 8 1 -0.9280 -0.0033
-9 8 2 0.3225 -0.0050
-9 8 3 0.4267 0.0035
-9 8 4 -0.6610 -0.0045
-9 8 5 0.0515 0.0071
-9 8 6 0.6799 0.0073
-9 8 7 -0.6986 -0.0331
-9 8 8 0.2598 0.0457
-9 8 9 0.0143 -0.0410
-9 9 1 -0.3781 -0.0012
-9 9 2 -0.2452 0.0029
-9 9 3 0.2994 -0.0073
-9 9 4 0.3904 0.0128
-9 9 5 -1.0703 -0.0301
-9 9 6 0.9762 0.0561
-9 9 7 -0.4657 -0.0740
-9 9 8 0.1742 0.0770
-9 10 1 0.2973 -0.0157
-9 10 2 -0.2709 0.0206
-9 10 3 -0.3099 -0.0236
-9 10 4 0.8559 0.0298
-9 10 5 -0.7644 -0.0448
-9 10 6 0.4011 0.0630
-9 10 7 -0.2778 -0.0745
-9 11 1 0.2514 -0.0201
-9 11 2 0.1131 0.0128
-9 11 3 -0.4462 -0.0035
-9 11 4 0.3474 0.0091
-9 11 5 -0.1494 -0.0312
-9 11 6 0.2139 0.0512
-9 12 1 -0.2169 0.0082
-9 12 2 0.3564 -0.0254
-9 12 3 -0.2061 0.0178
-9 12 4 0.0404 0.0143
-9 13 1 -0.4578 0.0308
-9 13 2 0.3163 -0.0164
-8 -9 4 0.9880 -0.0224
-8 -9 5 -1.8682 0.0146
-8 -9 6 2.0168 -0.0047
-8 -9 7 -1.2765 0.0006
-8 -9 8 0.2749 -0.0028
-8 -8 1 0.3593 0.0015
-8 -8 2 -0.0959 -0.0158
-8 -8 3 -0.7901 0.0220
-8 -8 4 1.6838 -0.0153
-8 -8 5 -1.7771 0.0076
-8 -8 6 1.0410 -0.0060
-8 -8 7 -0.1622 0.0072
-8 -8 8 -0.2365 -0.0090
-8 -8 9 0.1352 0.0096
-8 -8 10 0.0139 -0.0076
-8 -7 1 0.3304 0.0052
-8 -7 2 0.2337 -0.0092
-8 -7 3 -0.6891 0.0041
-8 -7 4 0.5335 -0.0012
-8 -7 5 0.0389 0.0039
-8 -7 6 -0.4264 -0.0046
-8 -7 7 0.2855 0.0023
-8 -7 8 0.1459 -0.0011
-8 -7 9 -0.3108 0.0025
-8 -7 10 -0.0173 -0.0097
-8 -7 11 0.4457 0.0251
-8 -7 12 -0.4842 -0.0400
-8 -6 1 -0.0809 -0.0093
-8 -6 2 -0.1138 0.0154
-8 -6 3 0.6282 -0.0152
-8 -6 4 -1.0557 0.0086
-8 -6 5 0.9639 -0.0049
-8 -6 6 -0.3217 0.0054
-8 -6 7 -0.4076 -0.0051
-8 -6 8 0.6027 0.0031
-8 -6 9 -0.1298 0.0025
-8 -6 10 -0.4638 -0.0157
-8 -6 11 0.6123 0.0323
-8 -6 12 -0.3554 -0.0419
-8 -5 1 0.1277 -0.0252
-8 -5 2 -0.8959 0.0269
-8 -5 3 1.2615 -0.0197
-8 -5 4 -0.9713 0.0114
-8 -5 5 0.1729 -0.0052
-8 -5 6 0.6032 0.0004
-8 -5 7 -0.7591 0.0001
-8 -5 8 0.2356 0.0024
-8 -5 9 0.3785 0.0009
-8 -5 10 -0.5738 -0.0126
-8 -5 11 0.4616 0.0261
-8 -5 12 -0.4112 -0.0373
-8 -5 13 0.4977 0.0437
-8 -4 1 0.6385 -0.0234
-8 -4 2 -0.8945 0.0204
-8 -4 3 0.5710 -0.0109
-8 -4 4 0.1179 0.0002
-8 -4 5 -0.6849 0.0073
-8 -4 6 0.6533 -0.0065
-8 -4 7 -0.1089 -0.0019
-8 -4 8 -0.3395 0.0069
-8 -4 9 0.3489 -0.0025
-8 -4 10 -0.2096 -0.0077
-8 -4 11 0.2993 0.0208
-8 -4 12 -0.5735 -0.0337
-8 -4 13 0.7199 0.0376
-8 -3 1 0.5501 -0.0146
-8 -3 2 -0.0746 0.0079
-8 -3 3 -0.5132 0.0005
-8 -3 4 0.7288 -0.0053
-8 -3 5 -0.3034 0.0038
-8 -3 6 -0.3586 0.0026
-8 -3 7 0.5419 -0.0064
-8 -3 8 -0.1317 0.0045
-8 -3 9 -0.2877 -0.0008
-8 -3 10 0.2541 -0.0041
-8 -3 11 0.0990 0.0118
-8 -3 12 -0.3635 -0.0155
-8 -3 13 0.3103 0.0108
-8 -2 1 -0.5561 -0.0017
-8 -2 2 1.1350 -0.0014
-8 -2 3 -0.9233 -0.0003
-8 -2 4 -0.0481 0.0031
-8 -2 5 0.9023 -0.0043
-8 -2 6 -0.7932 0.0020
-8 -2 7 -0.0771 0.0018
-8 -2 8 0.7756 -0.0010
-8 -2 9 -0.7905 -0.0028
-8 -2 10 0.4075 0.0032
-8 -2 11 -0.1493 -0.0029
-8 -2 12 0.2488 0.0061
-8 -2 13 -0.5297 -0.0081
-8 -1 1 -1.8691 0.0116
-8 -1 2 1.1688 -0.0057
-8 -1 3 0.2515 0.0014
-8 -1 4 -1.0733 -0.0009
-8 -1 5 0.5403 0.0030
-8 -1 6 0.6486 -0.0057
-8 -1 7 -1.2693 0.0029
-8 -1 8 0.9808 0.0041
-8 -1 9 -0.4064 -0.0071
-8 -1 10 0.2217 0.0066
-8 -1 11 -0.5801 -0.0070
-8 -1 12 1.1402 0.0046
-8 -1 13 -1.3803 -0.0008
-8 0 1 -0.9152 0.0196
-8 0 2 -0.5528 -0.0166
-8 0 3 0.7987 0.0124
-8 0 4 0.4149 -0.0066
-8 0 5 -1.7225 0.0033
-8 0 6 1.8144 0.0007
-8 0 7 -0.8387 -0.0066
-8 0 8 -0.0928 0.0076
-8 0 9 0.2078 -0.0044
-8 0 10 0.4393 0.0023
-8 0 11 -1.2891 0.0034
-8 0 12 1.7314 -0.0121
-8 0 13 -1.5328 0.0108
-8 1 1 1.2191 0.0267
-8 1 2 -0.4283 -0.0205
-8 1 3 -1.5408 0.0082
-8 1 4 2.7157 -0.0014
-8 1 5 -2.0530 -0.0013
-8 1 6 0.4151 0.0048
-8 1 7 0.6855 -0.0041
-8 1 8 -0.6275 0.0003
-8 1 9 -0.1676 -0.0001
-8 1 10 0.9851 -0.0030
-8 1 11 -1.3467 0.0129
-8 1 12 1.1766 -0.0165
-8 1 13 -0.7633 0.0128
-8 2 1 0.1345 0.0203
-8 2 2 2.1862 -0.0086
-8 2 3 -2.8696 0.0057
-8 2 4 1.5308 -0.0079
-8 2 5 0.2768 0.0063
-8 2 6 -1.0046 -0.0071
-8 2 7 0.5317 0.0097
-8 2 8 0.2588 -0.0046
-8 2 9 -0.6609 -0.0011
-8 2 10 0.5959 -0.0023
-8 2 11 -0.3146 0.0046
-8 2 12 0.0915 -0.0033
-8 2 13 -0.0440 0.0127
-8 3 1 -2.2440 0.0065
-8 3 2 2.0862 -0.0098
-8 3 3 -0.3458 0.0153
-8 3 4 -1.0383 -0.0127
-8 3 5 0.9434 0.0127
-8 3 6 0.0485 -0.0165
-8 3 7 -0.6986 0.0097
-8 3 8 0.5241 0.0024
-8 3 9 0.0188 -0.0065
-8 3 10 -0.3659 0.0106
-8 3 11 0.3570 -0.0169
-8 3 12 -0.1257 0.0092
-8 4 1 -0.8606 0.0047
-8 4 2 -0.9069 -0.0070
-8 4 3 1.5333 -0.0014
-8 4 4 -0.6437 0.0034
-8 4 5 -0.5961 0.0041
-8 4 6 0.9200 -0.0028
-8 4 7 -0.2557 -0.0048
-8 4 8 -0.4811 0.0058
-8 4 9 0.6332 -0.0102
-8 4 10 -0.3215 0.0224
-8 4 11 -0.0807 -0.0230
-8 4 12 0.3153 0.0114
-8 5 1 1.7292 -0.0102
-8 5 2 -1.5646 0.0257
-8 5 3 0.2917 -0.0306
-8 5 4 0.7109 0.0208
-8 5 5 -0.5364 -0.0144
-8 5 6 -0.4100 0.0098
-8 5 7 0.9820 0.0034
-8 5 8 -0.7108 -0.0094
-8 5 9 0.1124 -0.0018
-8 5 10 0.2968 0.0101
-8 5 11 -0.4397 -0.0089
-8 6 1 1.1323 -0.0369
-8 6 2 0.1065 0.0423
-8 6 3 -0.5556 -0.0325
-8 6 4 -0.1120 0.0231
-8 6 5 1.1159 -0.0101
-8 6 6 -1.3347 -0.0148
-8 6 7 0.6507 0.0316
-8 6 8 0.0536 -0.0255
-8 6 9 -0.2654 0.0150
-8 6 10 0.2174 -0.0095
-8 6 11 -0.1116 -0.0025
-8 7 1 -0.6000 -0.0320
-8 7 2 0.5060 0.0221
-8 7 3 0.4447 -0.0142
-8 7 4 -1.3252 0.0032
-8 7 5 1.2131 0.0189
-8 7 6 -0.3132 -0.0346
-8 7 7 -0.2831 0.0307
-8 7 8 0.1792 -0.0230
-8 7 9 0.0873 0.0196
-8 7 10 -0.1970 -0.0107
-8 8 1 -0.5180 -0.0044
-8 8 2 -0.4434 -0.0015
-8 8 3 1.0965 0.0041
-8 8 4 -0.7836 -0.0113
-8 8 5 -0.1292 0.0150
-8 8 6 0.5446 -0.0093
-8 8 7 -0.2163 0.0064
-8 8 8 -0.1479 -0.0100
-8 8 9 0.2411 0.0108
-8 9 1 0.5095 0.0131
-8 9 2 -0.8858 -0.0091
-8 9 3 0.4955 0.0020
-8 9 4 0.3081 0.0062
-8 9 5 -0.5893 -0.0150
-8 9 6 0.2355 0.0177
-8 9 7 0.0335 -0.0132
-8 9 8 -0.0370 0.0067
-8 10 1 0.7639 0.0152
-8 10 2 -0.3609 -0.0040
-8 10 3 -0.2731 -0.0076
-8 10 4 0.4445 0.0202
-8 10 5 -0.1445 -0.0344
-8 10 6 0.0250 0.0450
-8 10 7 -0.1283 -0.0444
-8 11 1 0.0666 0.0116
-8 11 2 0.3907 -0.0043
-8 11 3 -0.4433 -0.0129
-8 11 4 0.1297 0.0475
-8 11 5 -0.0273 -0.0833
-8 11 6 0.1282 0.0947
-8 12 1 -0.6396 0.0018
-8 12 2 0.6446 0.0180
-8 12 3 -0.2958 -0.0663
-8 12 4 0.0922 0.1158
-8 13 1 -0.7252 -0.0459
-8 13 2 0.4467 0.0877
-8 13 3 -0.1824 -0.1231
-8 14 1 -0.4115 -0.0967
-7 -10 5 -0.9576 0.0130
-7 -10 6 1.5571 -0.0015
-7 -10 7 -1.2992 -0.0100
-7 -10 8 0.4754 0.0172
-7 -9 1 0.0594 -0.0032
-7 -9 2 -0.2084 -0.0071
-7 -9 3 -0.3174 0.0189
-7 -9 4 1.4239 -0.0179
-7 -9 5 -2.0852 0.0085
-7 -9 6 1.6750 -0.0020
-7 -9 7 -0.6618 0.0002
-7 -9 8 -0.1036 0.0005
-7 -9 9 0.2594 -0.0049
-7 -9 10 -0.0475 0.0162
-7 -9 11 -0.1011 -0.0272
-7 -8 1 0.5685 0.0039
-7 -8 2 0.0393 -0.0124
-7 -8 3 -1.0541 0.0095
-7 -8 4 1.4841 -0.0032
-7 -8 5 -0.9691 0.0049
-7 -8 6 0.1401 -0.0111
-7 -8 7 0.2555 0.0132
-7 -8 8 -0.0897 -0.0087
-7 -8 9 -0.2209 -0.0006
-7 -8 10 0.2341 0.0080
-7 -8 11 0.0805 -0.0052
-7 -8 12 -0.3696 -0.0048
-7 -7 1 0.2828 -0.0033
-7 -7 2 0.2711 0.0110
-7 -7 3 -0.2245 -0.0154
-7 -7 4 -0.3727 0.0074
-7 -7 5 0.8139 0.0044
-7 -7 6 -0.6258 -0.0091
-7 -7 7 0.0113 0.0080
-7 -7 8 0.4402 -0.0059
-7 -7 9 -0.3231 0.0061
-7 -7 10 -0.2143 -0.0119
-7 -7 11 0.6527 0.0208
-7 -7 12 -0.6565 -0.0255
-7 -7 13 0.3536 0.0243
-7 -6 1 0.0761 -0.0297
-7 -6 2 -0.6468 0.0324
-7 -6 3 1.3489 -0.0221
-7 -6 4 -1.5115 0.0097
-7 -6 5 0.9419 -0.0038
-7 -6 6 -0.0721 0.0005
-7 -6 7 -0.4374 0.0044
-7 -6 8 0.2468 -0.0093
-7 -6 9 0.3734 0.0143
-7 -6 10 -0.8499 -0.0204
-7 -6 11 0.8897 0.0244
-7 -6 12 -0.6514 -0.0255
-7 -6 13 0.4334 0.0260
-7 -5 1 0.8379 -0.0308
-7 -5 2 -1.6240 0.0224
-7 -5 3 1.6961 -0.0135
-7 -5 4 -1.0460 0.0088
-7 -5 5 0.1914 -0.0041
-7 -5 6 0.2272 -0.0018
-7 -5 7 0.0194 0.0043
-7 -5 8 -0.5493 -0.0037
-7 -5 9 0.8325 0.0050
-7 -5 10 -0.7523 -0.0084
-7 -5 11 0.5705 0.0124
-7 -5 12 -0.5256 -0.0186
-7 -5 13 0.6042 0.0243
-7 -5 14 -0.5899 -0.0238
-7 -4 1 1.6360 -0.0089
-7 -4 2 -1.5787 0.0050
-7 -4 3 0.8791 -0.0029
-7 -4 4 -0.1491 0.0012
-7 -4 5 0.0076 -0.0009
-7 -4 6 -0.4576 0.0050
-7 -4 7 0.8651 -0.0106
-7 -4 8 -0.7401 0.0111
-7 -4 9 0.2769 -0.0074
-7 -4 10 0.0227 0.0035
-7 -4 11 0.0716 0.0023
-7 -4 12 -0.4099 -0.0102
-7 -4 13 0.6414 0.0145
-7 -4 14 -0.5223 -0.0132
-7 -3 1 1.1980 0.0063
-7 -3 2 -0.2542 -0.0082
-7 -3 3 -0.3287 0.0058
-7 -3 4 -0.0611 0.0012
-7 -3 5 0.9938 -0.0106
-7 -3 6 -1.3773 0.0163
-7 -3 7 0.7582 -0.0136
-7 -3 8 0.2270 0.0076
-7 -3 9 -0.7474 -0.0063
-7 -3 10 0.5833 0.0068
-7 -3 11 -0.0442 -0.0045
-7 -3 12 -0.3973 0.0023
-7 -3 13 0.4330 -0.0021
-7 -3 14 -0.2083 0.0030
-7 -2 1 -0.8910 0.0218
-7 -2 2 1.1711 -0.0193
-7 -2 3 -0.0190 0.0088
-7 -2 4 -1.4829 0.0022
-7 -2 5 1.7675 -0.0067
-7 -2 6 -0.6212 0.0020
-7 -2 7 -0.7346 0.0044
-7 -2 8 1.2332 -0.0027
-7 -2 9 -0.8727 -0.0041
-7 -2 10 0.2247 0.0079
-7 -2 11 0.1899 -0.0093
-7 -2 12 -0.1468 0.0094
-7 -2 13 -0.1211 -0.0070
-7 -2 14 0.1753 0.0078
-7 -1 1 -1.7163 0.0339
-7 -1 2 -0.1815 -0.0262
-7 -1 3 1.8245 0.0167
-7 -1 4 -1.5261 -0.0098
-7 -1 5 -0.2324 0.0089
-7 -1 6 1.5642 -0.0102
-7 -1 7 -1.4999 0.0054
-7 -1 8 0.6379 0.0030
-7 -1 9 0.0684 -0.0069
-7 -1 10 -0.1998 0.0076
-7 -1 11 -0.1716 -0.0061
-7 -1 12 0.6308 0.0003
-7 -1 13 -0.7058 0.0026
-7 -1 14 0.3931 0.0022
-7 0 1 1.0078 0.0340
-7 0 2 -1.9897 -0.0279
-7 0 3 0.4983 0.0164
-7 0 4 1.8554 -0.0063
-7 0 5 -2.6776 0.0012
-7 0 6 1.5880 0.0046
-7 0 7 -0.0968 -0.0100
-7 0 8 -0.5242 0.0091
-7 0 9 0.2112 -0.0056
-7 0 10 0.4984 0.0019
-7 0 11 -1.0454 0.0063
-7 0 12 1.0668 -0.0130
-7 0 13 -0.6666 0.0116
-7 0 14 0.2749 -0.0132
-7 1 1 1.8227 0.0206
-7 1 2 0.9722 -0.0063
-7 1 3 -3.5014 -0.0075
-7 1 4 3.3739 0.0120
-7 1 5 -1.2407 -0.0135
-7 1 6 -0.5223 0.0135
-7 1 7 0.6971 -0.0072
-7 1 8 0.1257 0.0008
-7 1 9 -0.9337 0.0015
-7 1 10 1.2423 -0.0068
-7 1 11 -1.0263 0.0136
-7 1 12 0.5592 -0.0159
-7 1 13 -0.2164 0.0247
-7 2 1 -2.3954 -0.0127
-7 2 2 4.2956 0.0229
-7 2 3 -2.9854 -0.0191
-7 2 4 0.2909 0.0127
-7 2 5 1.0334 -0.0076
-7 2 6 -0.3728 -0.0024
-7 2 7 -0.8758 0.0095
-7 2 8 1.4474 -0.0070
-7 2 9 -1.2441 0.0050
-7 2 10 0.7395 -0.0063
-7 2 11 -0.3242 0.0069
-7 2 12 0.1759 -0.0185
-7 2 13 -0.1786 0.0425
-7 3 1 -3.9088 -0.0340
-7 3 2 1.5789 0.0228
-7 3 3 0.9300 -0.0121
-7 3 4 -1.2185 0.0057
-7 3 5 -0.3232 0.0058
-7 3 6 1.6696 -0.0139
-7 3 7 -1.7106 0.0094
-7 3 8 0.9746 -0.0030
-7 3 9 -0.3880 -0.0006
-7 3 10 0.2578 0.0057
-7 3 11 -0.4156 -0.0000
-7 3 12 0.5657 -0.0208
-7 3 13 -0.4274 0.0293
-7 4 1 0.2188 -0.0251
-7 4 2 -1.8602 0.0183
-7 4 3 0.9759 -0.0162
-7 4 4 1.0364 0.0059
-7 4 5 -2.0047 0.0041
-7 4 6 1.3752 -0.0029
-7 4 7 -0.3157 0.0007
-7 4 8 -0.0466 0.0001
-7 4 9 -0.2711 -0.0083
-7 4 10 0.7024 0.0130
-7 4 11 -0.8981 -0.0043
-7 4 12 0.7172 0.0030
-7 5 1 2.1813 -0.0222
-7 5 2 -0.4310 0.0265
-7 5 3 -1.4670 -0.0194
-7 5 4 1.7391 0.0090
-7 5 5 -0.5542 -0.0056
-7 5 6 -0.5232 -0.0007
-7 5 7 0.4865 0.0082
-7 5 8 0.1970 -0.0019
-7 5 9 -0.6676 -0.0104
-7 5 10 0.7222 0.0148
-7 5 11 -0.4921 -0.0241
-7 5 12 0.0886 0.0406
-7 6 1 -0.1954 -0.0243
-7 6 2 1.5612 0.0198
-7 6 3 -1.1686 -0.0116
-7 6 4 -0.2341 0.0071
-7 6 5 1.0607 0.0035
-7 6 6 -0.6425 -0.0166
-7 6 7 -0.1666 0.0143
-7 6 8 0.4088 -0.0016
-7 6 9 -0.1708 -0.0079
-7 6 10 -0.1152 0.0226
-7 6 11 0.3532 -0.0418
-7 7 1 -1.3651 -0.0096
-7 7 2 0.5736 0.0043
-7 7 3 0.6906 -0.0027
-7 7 4 -1.1372 -0.0047
-7 7 5 0.4576 0.0160
-7 7 6 0.3113 -0.0175
-7 7 7 -0.2817 0.0128
-7 7 8 -0.1852 -0.0109
-7 7 9 0.4746 0.0015
-7 7 10 -0.5819 0.0156
-7 8 1 0.0579 0.0059
-7 8 2 -0.9798 -0.0042
-7 8 3 1.0770 0.0044
-7 8 4 -0.2778 -0.0093
-7 8 5 -0.4289 0.0136
-7 8 6 0.3090 -0.0207
-7 8 7 0.1346 0.0325
-7 8 8 -0.2910 -0.0355
-7 8 9 0.3184 0.0268
-7 9 1 1.2313 0.0161
-7 9 2 -1.0808 -0.0116
-7 9 3 0.2951 0.0105
-7 9 4 0.3391 -0.0148
-7 9 5 -0.2613 0.0258
-7 9 6 -0.0011 -0.0408
-7 9 7 -0.0495 0.0499
-7 9 8 0.0880 -0.0515
-7 10 1 0.9167 0.0278
-7 10 2 -0.2390 -0.0246
-7 10 3 -0.2537 0.0245
-7 10 4 0.1495 -0.0235
-7 10 5 0.0436 0.0200
-7 10 6 0.0890 -0.0184
-7 10 7 -0.1481 0.0259
-7 11 1 -0.0703 0.0344
-7 11 2 0.3999 -0.0280
-7 11 3 -0.1798 0.0067
-7 11 4 -0.1325 0.0260
-7 11 5 0.1227 -0.0469
-7 11 6 -0.1295 0.0390
-7 12 1 -0.5912 0.0066
-7 12 2 0.3493 0.0263
-7 12 3 0.0746 -0.0727
-7 12 4 -0.2391 0.0990
-7 12 5 0.3391 -0.0882
-7 13 1 -0.4778 -0.0660
-7 13 2 0.1022 0.0979
-7 13 3 0.1239 -0.1044
-7 14 1 -0.2590 -0.0972
-6 -11 6 0.2335 0.0096
-6 -10 1 -0.2112 -0.0203
-6 -10 2 -0.3522 0.0188
-6 -10 3 0.6842 -0.0065
-6 -10 4 -0.1087 -0.0021
-6 -10 5 -0.8370 -0.0000
-6 -10 6 1.1318 0.0076
-6 -10 7 -0.6104 -0.0151
-6 -10 8 -0.0710 0.0188
-6 -10 9 0.3612 -0.0186
-6 -10 10 -0.2210 0.0215
-6 -9 1 0.2780 -0.0174
-6 -9 2 -0.4405 0.0049
-6 -9 3 -0.2776 0.0041
-6 -9 4 1.1114 -0.0033
-6 -9 5 -1.1062 0.0005
-6 -9 6 0.3714 0.0004
-6 -9 7 0.2721 -0.0022
-6 -9 8 -0.3356 0.0079
-6 -9 9 -0.0377 -0.0194
-6 -9 10 0.4307 0.0330
-6 -9 11 -0.5286 -0.0378
-6 -9 12 0.3281 0.0314
-6 -8 1 0.3615 0.0016
-6 -8 2 0.3260 -0.0023
-6 -8 3 -0.7865 -0.0023
-6 -8 4 0.3918 0.0004
-6 -8 5 0.3902 0.0077
-6 -8 6 -0.7083 -0.0111
-6 -8 7 0.3227 0.0048
-6 -8 8 0.3481 0.0078
-6 -8 9 -0.7606 -0.0200
-6 -8 10 0.6663 0.0248
-6 -8 11 -0.2327 -0.0227
-6 -8 12 -0.1396 0.0222
-6 -8 13 0.1904 -0.0246
-6 -7 1 -0.2781 -0.0048
-6 -7 2 0.2833 0.0128
-6 -7 3 0.4333 -0.0076
-6 -7 4 -1.1341 -0.0052
-6 -7 5 1.0853 0.0106
-6 -7 6 -0.3368 -0.0061
-6 -7 7 -0.4820 -0.0004
-6 -7 8 0.7932 0.0033
-6 -7 9 -0.4731 -0.0022
-6 -7 10 -0.1502 0.0006
-6 -7 11 0.6093 -0.0037
-6 -7 12 -0.6582 0.0101
-6 -7 13 0.4184 -0.0110
-6 -6 1 0.0340 -0.0162
-6 -6 2 -0.9724 0.0072
-6 -6 3 1.5918 0.0048
-6 -6 4 -1.3276 -0.0070
-6 -6 5 0.4362 0.0022
-6 -6 6 0.3458 -0.0010
-6 -6 7 -0.4752 0.0057
-6 -6 8 -0.0075 -0.0111
-6 -6 9 0.6393 0.0133
-6 -6 10 -0.9948 -0.0104
-6 -6 11 0.9570 0.0039
-6 -6 12 -0.6998 -0.0005
-6 -6 13 0.5049 0.0038
-6 -6 14 -0.4633 -0.0093
-6 -5 1 1.4608 0.0058
-6 -5 2 -2.0163 -0.0134
-6 -5 3 1.5942 0.0104
-6 -5 4 -0.6081 -0.0032
-6 -5 5 -0.0725 0.0008
-6 -5 6 -0.0497 -0.0030
-6 -5 7 0.6630 0.0048
-6 -5 8 -1.1028 -0.0057
-6 -5 9 1.0736 0.0057
-6 -5 10 -0.7505 -0.0033
-6 -5 11 0.4489 0.0005
-6 -5 12 -0.4003 -0.0027
-6 -5 13 0.5722 0.0094
-6 -5 14 -0.6355 -0.0158
-6 -4 1 2.4838 0.0218
-6 -4 2 -1.7377 -0.0171
-6 -4 3 0.5528 0.0096
-6 -4 4 -0.0736 -0.0023
-6 -4 5 0.6849 -0.0049
-6 -4 6 -1.5583 0.0112
-6 -4 7 1.6924 -0.0123
-6 -4 8 -1.0314 0.0075
-6 -4 9 0.2324 -0.0042
-6 -4 10 0.1729 0.0057
-6 -4 11 -0.0454 -0.0057
-6 -4 12 -0.4041 0.0005
-6 -4 13 0.6938 0.0061
-6 -4 14 -0.5465 -0.0096
-6 -3 1 1.2628 0.0204
-6 -3 2 0.0509 -0.0182
-6 -3 3 0.0367 0.0091
-6 -3 4 -1.5241 0.0047
-6 -3 5 2.7676 -0.0160
-6 -3 6 -2.4504 0.0171
-6 -3 7 1.0236 -0.0082
-6 -3 8 0.2131 0.0010
-6 -3 9 -0.6037 -0.0028
-6 -3 10 0.2750 0.0070
-6 -3 11 0.3425 -0.0068
-6 -3 12 -0.7149 0.0038
-6 -3 13 0.5866 -0.0006
-6 -3 14 -0.2938 -0.0002
-6 -2 1 -0.9453 0.0245
-6 -2 2 -0.2195 -0.0186
-6 -2 3 2.7182 0.0061
-6 -2 4 -3.9970 0.0036
-6 -2 5 2.8371 -0.0039
-6 -2 6 -0.6458 -0.0048
-6 -2 7 -0.6302 0.0113
-6 -2 8 0.5885 -0.0076
-6 -2 9 0.0501 0.0002
-6 -2 10 -0.6321 0.0039
-6 -2 11 0.7996 -0.0052
-6 -2 12 -0.5089 0.0035
-6 -2 13 0.1661 -0.0000
-6 -2 14 -0.1247 -0.0001
-6 -1 1 1.1238 0.0194
-6 -1 2 -4.1342 -0.0135
-6 -1 3 4.5726 0.0090
-6 -1 4 -2.0718 -0.0076
-6 -1 5 -0.6271 0.0114
-6 -1 6 1.2582 -0.0144
-6 -1 7 -0.2703 0.0099
-6 -1 8 -0.7306 -0.0032
-6 -1 9 1.0224 -0.0004
-6 -1 10 -0.7457 0.0029
-6 -1 11 0.2379 -0.0026
-6 -1 12 0.0847 -0.0016
-6 -1 13 -0.0250 0.0036
-6 -1 14 -0.1005 -0.0068
-6 0 1 5.1216 0.0063
-6 0 2 -3.8581 -0.0052
-6 0 3 -0.0154 0.0009
-6 0 4 2.5283 0.0001
-6 0 5 -1.8067 0.0018
-6 0 6 -0.3129 -0.0001
-6 0 7 1.3969 -0.0018
-6 0 8 -1.0624 0.0006
-6 0 9 0.2579 -0.0011
-6 0 10 0.2946 0.0019
-6 0 11 -0.3627 0.0006
-6 0 12 0.0613 -0.0025
-6 0 13 0.1679 0.0088
-6 0 14 -0.0665 -0.0285
-6 1 1 1.7139 -0.0112
-6 1 2 2.7037 0.0193
-6 1 3 -4.0075 -0.0208
-6 1 4 1.5767 0.0146
-6 1 5 1.2540 -0.0104
-6 1 6 -1.7845 0.0066
-6 1 7 0.5166 0.0001
-6 1 8 0.6955 -0.0025
-6 1 9 -0.9996 0.0007
-6 1 10 0.6227 -0.0000
-6 1 11 -0.0626 -0.0007
-6 1 12 -0.2202 -0.0061
-6 1 13 0.0939 0.0308
-6 1 14 0.0732 -0.0515
-6 2 1 -4.8820 -0.0386
-6 2 2 4.1903 0.0369
-6 2 3 -0.3671 -0.0240
-6 2 4 -2.2693 0.0150
-6 2 5 1.6291 -0.0081
-6 2 6 0.5438 -0.0017
-6 2 7 -1.7789 0.0062
-6 2 8 1.5581 -0.0041
-6 2 9 -0.7791 0.0018
-6 2 10 0.2075 0.0013
-6 2 11 -0.0812 0.0025
-6 2 12 0.2789 -0.0244
-6 2 13 -0.3938 0.0426
-6 3 1 -3.0112 -0.0410
-6 3 2 -1.2095 0.0244
-6 3 3 2.6996 -0.0149
-6 3 4 -0.7363 0.0089
-6 3 5 -1.8163 0.0009
-6 3 6 2.5030 -0.0057
-6 3 7 -1.5864 0.0039
-6 3 8 0.6296 -0.0027
-6 3 9 -0.3888 0.0000
-6 3 10 0.6312 -0.0003
-6 3 11 -0.9305 0.0148
-6 3 12 0.9385 -0.0249
-6 3 13 -0.5190 0.0053
-6 4 1 2.3862 -0.0149
-6 4 2 -2.1980 0.0087
-6 4 3 -0.6794 -0.0053
-6 4 4 2.8640 -0.0028
-6 4 5 -2.5819 0.0056
-6 4 6 1.0198 -0.0025
-6 4 7 -0.1249 0.0020
-6 4 8 0.3463 -0.0001
-6 4 9 -0.9041 -0.0030
-6 4 10 1.1876 -0.0039
-6 4 11 -1.0606 0.0073
-6 4 12 0.5501 0.0121
-6 5 1 1.0989 0.0039
-6 5 2 1.9815 -0.0065
-6 5 3 -3.2960 0.0135
-6 5 4 2.1092 -0.0135
-6 5 5 -0.2524 0.0069
-6 5 6 -0.3910 -0.0035
-6 5 7 -0.1556 -0.0018
-6 5 8 0.7156 0.0108
-6 5 9 -0.7349 -0.0114
-6 5 10 0.4300 0.0116
-6 5 11 0.0206 -0.0264
-6 5 12 -0.4507 0.0338
-6 6 1 -2.5709 0.0188
-6 6 2 2.9470 -0.0255
-6 6 3 -1.3412 0.0236
-6 6 4 -0.3027 -0.0143
-6 6 5 0.5483 0.0069
-6 6 6 0.1474 0.0039
-6 6 7 -0.4729 -0.0191
-6 6 8 0.1130 0.0258
-6 6 9 0.3555 -0.0286
-6 6 10 -0.6788 0.0399
-6 6 11 0.8806 -0.0414
-6 7 1 -1.9253 0.0274
-6 7 2 0.4160 -0.0238
-6 7 3 0.6652 0.0143
-6 7 4 -0.4650 -0.0062
-6 7 5 -0.3300 -0.0044
-6 7 6 0.4952 0.0178
-6 7 7 0.0424 -0.0232
-6 7 8 -0.5040 0.0258
-6 7 9 0.6845 -0.0370
-6 7 10 -0.7945 0.0416
-6 8 1 0.5467 0.0144
-6 8 2 -1.0331 -0.0057
-6 8 3 0.5034 0.0006
-6 8 4 0.3748 0.0022
-6 8 5 -0.5795 -0.0033
-6 8 6 0.1671 -0.0016
-6 8 7 0.0792 0.0043
-6 8 8 -0.0963 0.0057
-6 8 9 0.2422 -0.0159
-6 9 1 1.2819 -0.0005
-6 9 2 -0.6380 0.0020
-6 9 3 -0.2096 0.0043
-6 9 4 0.4659 -0.0161
-6 9 5 -0.2231 0.0298
-6 9 6 0.1863 -0.0369
-6 9 7 -0.2978 0.0317
-6 9 8 0.1148 -0.0238
-6 10 1 0.5509 0.0041
-6 10 2 0.1208 -0.0140
-6 10 3 -0.2728 0.0277
-6 10 4 -0.0096 -0.0371
-6 10 5 0.0657 0.0396
-6 10 6 0.0433 -0.0393
-6 10 7 0.1277 0.0424
-6 11 1 -0.2083 0.0195
-6 11 2 0.2115 -0.0248
-6 11 3 0.2245 0.0199
-6 11 4 -0.4629 -0.0127
-6 11 5 0.4682 0.0161
-6 11 6 -0.6133 -0.0302
-6 12 1 -0.2577 0.0077
-6 12 2 -0.1857 0.0061
-6 12 3 0.5279 -0.0140
-6 12 4 -0.6281 0.0036
-6 12 5 0.7565 0.0150
-6 13 1 -0.0552 -0.0261
-6 13 2 -0.2387 0.0207
-6 13 3 0.3518 0.0021
-6 14 1 -0.0895 -0.0142
-5 -11 2 -0.3827 0.0138
-5 -11 3 1.0737 -0.0140
-5 -11 4 -1.1335 0.0091
-5 -11 5 0.3591 -0.0043
-5 -11 6 0.4401 0.0005
-5 -11 7 -0.5979 0.0010
-5 -11 8 0.2597 -0.0029
-5 -11 9 0.1318 0.0131
-5 -11 10 -0.3406 -0.0289
-5 -10 1 0.0736 -0.0331
-5 -10 2 -0.8849 0.0327
-5 -10 3 0.8939 -0.0222
-5 -10 4 -0.0774 0.0127
-5 -10 5 -0.5737 -0.0075
-5 -10 6 0.4679 0.0060
-5 -10 7 0.0381 -0.0054
-5 -10 8 -0.3800 -0.0001
-5 -10 9 0.3628 0.0092
-5 -10 10 -0.0768 -0.0145
-5 -10 11 -0.2566 0.0181
-5 -10 12 0.3910 -0.0256
-5 -9 1 0.4952 -0.0275
-5 -9 2 -0.3789 0.0185
-5 -9 3 -0.2520 -0.0132
-5 -9 4 0.4173 0.0098
-5 -9 5 0.1258 -0.0053
-5 -9 6 -0.7075 0.0023
-5 -9 7 0.7443 -0.0020
-5 -9 8 -0.2598 0.0041
-5 -9 9 -0.3847 -0.0075
-5 -9 10 0.8136 0.0072
-5 -9 11 -0.8127 -0.0010
-5 -9 12 0.4881 0.0010
-5 -9 13 -0.1929 -0.0160
-5 -8 1 -0.1921 -0.0029
-5 -8 2 0.5752 0.0075
-5 -8 3 -0.2202 -0.0073
-5 -8 4 -0.6745 -0.0006
-5 -8 5 1.2054 0.0058
-5 -8 6 -0.8924 -0.0013
-5 -8 7 0.0271 -0.0094
-5 -8 8 0.7954 0.0183
-5 -8 9 -1.1338 -0.0197
-5 -8 10 0.8877 0.0154
-5 -8 11 -0.3259 -0.0170
-5 -8 12 -0.0953 0.0305
-5 -8 13 0.1188 -0.0426
-5 -8 14 0.0881 0.0387
-5 -7 1 -0.8890 -0.0023
-5 -7 2 0.1978 0.0009
-5 -7 3 0.8443 0.0099
-5 -7 4 -1.2593 -0.0148
-5 -7 5 0.7205 0.0063
-5 -7 6 0.2706 0.0070
-5 -7 7 -0.9825 -0.0144
-5 -7 8 1.0226 0.0131
-5 -7 9 -0.4907 -0.0086
-5 -7 10 -0.2008 0.0099
-5 -7 11 0.6082 -0.0204
-5 -7 12 -0.5426 0.0306
-5 -7 13 0.2294 -0.0294
-5 -7 14 -0.0492 0.0184
-5 -6 1 -0.0077 0.0112
-5 -6 2 -1.0500 -0.0233
-5 -6 3 1.2979 0.0244
-5 -6 4 -0.5370 -0.0132
-5 -6 5 -0.5230 0.0014
-5 -6 6 0.9993 0.0025
-5 -6 7 -0.6299 0.0002
-5 -6 8 -0.1485 -0.0038
-5 -6 9 0.7630 0.0034
-5 -6 10 -0.9257 0.0026
-5 -6 11 0.6709 -0.0105
-5 -6 12 -0.3177 0.0129
-5 -6 13 0.2325 -0.0068
-5 -6 14 -0.3789 -0.0039
-5 -5 1 1.7993 0.0342
-5 -5 2 -1.7391 -0.0300
-5 -5 3 0.5351 0.0188
-5 -5 4 0.7249 -0.0099
-5 -5 5 -0.8954 0.0061
-5 -5 6 -0.0108 -0.0045
-5 -5 7 0.9857 0.0033
-5 -5 8 -1.2674 -0.0034
-5 -5 9 0.9148 0.0029
-5 -5 10 -0.3566 0.0013
-5 -5 11 0.0098 -0.0054
-5 -5 12 -0.1311 0.0027
-5 -5 13 0.5132 0.0067
-5 -5 14 -0.6347 -0.0166
-5 -5 15 0.3913 0.0197
-5 -4 1 2.2107 0.0261
-5 -4 2 -0.4038 -0.0195
-5 -4 3 -0.9190 0.0146
-5 -4 4 0.4022 -0.0080
-5 -4 5 1.3011 -0.0005
-5 -4 6 -2.3592 0.0066
-5 -4 7 1.9714 -0.0057
-5 -4 8 -0.8713 0.0008
-5 -4 9 0.0049 -0.0007
-5 -4 10 0.2561 0.0049
-5 -4 11 0.0666 -0.0045
-5 -4 12 -0.5894 -0.0026
-5 -4 13 0.7412 0.0106
-5 -4 14 -0.4633 -0.0137
-5 -4 15 0.2412 0.0093
-5 -3 1 -0.1709 0.0156
-5 -3 2 0.8649 -0.0140
-5 -3 3 1.0144 0.0053
-5 -3 4 -3.6295 0.0056
-5 -3 5 4.3161 -0.0115
-5 -3 6 -2.7679 0.0080
-5 -3 7 0.8492 0.0005
-5 -3 8 0.0416 -0.0033
-5 -3 9 0.0271 -0.0009
-5 -3 10 -0.5002 0.0028
-5 -3 11 0.8983 0.0006
-5 -3 12 -0.8306 -0.0052
-5 -3 13 0.3996 0.0086
-5 -3 14 -0.1429 -0.0087
-5 -3 15 0.1883 0.0063
-5 -2 1 -0.0286 0.0045
-5 -2 2 -3.5866 0.0049
-5 -2 3 6.5930 -0.0111
-5 -2 4 -5.9951 0.0106
-5 -2 5 2.8271 -0.0037
-5 -2 6 -0.3896 -0.0063
-5 -2 7 0.1048 0.0104
-5 -2 8 -0.8741 -0.0063
-5 -2 9 1.4198 0.0025
-5 -2 10 -1.4019 -0.0019
-5 -2 11 0.9083 0.0021
-5 -2 12 -0.2775 -0.0044
-5 -2 13 -0.0139 0.0076
-5 -2 14 -0.0191 -0.0101
-5 -2 15 -0.0509 0.0176
-5 -1 1 6.6295 -0.0238
-5 -1 2 -8.8448 0.0222
-5 -1 3 6.0863 -0.0142
-5 -1 4 -1.4320 0.0051
-5 -1 5 -0.6597 0.0055
-5 -1 6 -0.4253 -0.0115
-5 -1 7 2.0578 0.0094
-5 -1 8 -2.3970 -0.0058
-5 -1 9 1.6968 0.0029
-5 -1 10 -0.7855 0.0007
-5 -1 11 0.1575 -0.0016
-5 -1 12 -0.0110 -0.0010
-5 -1 13 0.0774 0.0064
-5 -1 14 0.1102 -0.0225
-5 0 1 8.8771 -0.0321
-5 0 2 -3.9402 0.0222
-5 0 3 -1.0442 -0.0148
-5 0 4 1.5087 0.0038
-5 0 5 1.3926 0.0060
-5 0 6 -3.4807 -0.0077
-5 0 7 3.0126 0.0063
-5 0 8 -1.3997 -0.0041
-5 0 9 0.2711 -0.0010
-5 0 10 0.0042 0.0056
-5 0 11 0.2401 -0.0075
-5 0 12 -0.4437 0.0041
-5 0 13 0.1709 0.0168
-5 0 14 0.3379 -0.0494
-5 1 1 0.1565 -0.0251
-5 1 2 3.3595 0.0233
-5 1 3 -1.1776 -0.0122
-5 1 4 -3.2401 -0.0007
-5 1 5 4.8447 0.0042
-5 1 6 -2.9402 -0.0044
-5 1 7 0.4195 0.0050
-5 1 8 0.5965 -0.0019
-5 1 9 -0.2805 -0.0036
-5 1 10 -0.3726 0.0099
-5 1 11 0.6620 -0.0125
-5 1 12 -0.3476 -0.0038
-5 1 13 -0.2137 0.0338
-5 1 14 0.4238 -0.0397
-5 2 1 -4.4315 -0.0230
-5 2 2 -0.3431 0.0117
-5 2 3 5.1611 0.0012
-5 2 4 -5.3152 -0.0022
-5 2 5 1.8855 0.0002
-5 2 6 1.0195 -0.0020
-5 2 7 -1.4666 0.0019
-5 2 8 0.5402 0.0009
-5 2 9 0.2250 -0.0062
-5 2 10 -0.3255 0.0119
-5 2 11 -0.0709 -0.0040
-5 2 12 0.5284 -0.0132
-5 2 13 -0.5952 0.0057
-5 3 1 2.1281 0.0001
-5 3 2 -5.8598 -0.0114
-5 3 3 4.1347 0.0074
-5 3 4 0.1262 -0.0009
-5 3 5 -2.4626 -0.0001
-5 3 6 1.8861 0.0014
-5 3 7 -0.4792 -0.0027
-5 3 8 -0.0409 0.0037
-5 3 9 -0.2871 -0.0059
-5 3 10 0.7894 0.0002
-5 3 11 -1.0504 0.0088
-5 3 12 0.8806 0.0075
-5 3 13 -0.4117 -0.0437
-5 4 1 4.8488 0.0276
-5 4 2 -1.5639 -0.0222
-5 4 3 -2.4423 0.0145
-5 4 4 3.4118 -0.0100
-5 4 5 -1.6960 0.0026
-5 4 6 0.0476 0.0036
-5 4 7 0.0777 -0.0047
-5 4 8 0.6072 0.0038
-5 4 9 -1.0609 0.0047
-5 4 10 1.0612 -0.0164
-5 4 11 -0.7294 0.0059
-5 4 12 0.2165 0.0206
-5 5 1 -1.1527 0.0355
-5 5 2 4.0549 -0.0338
-5 5 3 -3.5530 0.0305
-5 5 4 1.1398 -0.0183
-5 5 5 0.3891 0.0044
-5 5 6 -0.1599 0.0041
-5 5 7 -0.5910 -0.0088
-5 5 8 0.7561 0.0031
-5 5 9 -0.4588 0.0116
-5 5 10 0.0932 -0.0130
-5 5 11 0.2849 0.0037
-5 5 12 -0.5230 -0.0152
-5 6 1 -4.2831 0.0416
-5 6 2 2.8515 -0.0435
-5 6 3 -0.5004 0.0328
-5 6 4 -0.5342 -0.0163
-5 6 5 0.0127 0.0007
-5 6 6 0.6268 0.0147
-5 6 7 -0.4637 -0.0202
-5 6 8 -0.0332 0.0122
-5 6 9 0.3246 -0.0081
-5 6 10 -0.5333 0.0080
-5 6 11 0.6815 0.0106
-5 7 1 -1.5420 0.0368
-5 7 2 -0.1635 -0.0296
-5 7 3 0.5373 0.0173
-5 7 4 0.2272 -0.0031
-5 7 5 -0.8026 -0.0151
-5 7 6 0.5280 0.0285
-5 7 7 -0.0609 -0.0313
-5 7 8 -0.0701 0.0356
-5 7 9 0.1833 -0.0404
-5 7 10 -0.4003 0.0265
-5 8 1 0.7923 0.0082
-5 8 2 -0.6324 -0.0010
-5 8 3 -0.2534 -0.0045
-5 8 4 0.8283 0.0126
-5 8 5 -0.6255 -0.0204
-5 8 6 0.3210 0.0260
-5 8 7 -0.3594 -0.0380
-5 8 8 0.2844 0.0524
-5 8 9 0.0547 -0.0508
-5 9 1 0.7111 -0.0216
-5 9 2 0.1088 0.0190
-5 9 3 -0.6063 -0.0126
-5 9 4 0.4119 0.0071
-5 9 5 -0.1524 -0.0065
-5 9 6 0.2376 0.0169
-5 9 7 -0.1810 -0.0332
-5 9 8 -0.1698 0.0399
-5 10 1 -0.0345 -0.0277
-5 10 2 0.3581 0.0144
-5 10 3 -0.0394 -0.0015
-5 10 4 -0.3548 -0.0051
-5 10 5 0.3716 0.0031
-5 10 6 -0.4301 0.0045
-5 10 7 0.6803 -0.0103
-5 11 1 -0.2145 -0.0129
-5 11 2 -0.1632 0.0032
-5 11 3 0.6555 0.0046
-5 11 4 -0.7763 -0.0134
-5 11 5 0.8472 0.0196
-5 11 6 -1.0079 -0.0188
-5 12 1 0.1184 -0.0041
-5 12 2 -0.5016 -0.0046
-5 12 3 0.6005 0.0251
-5 12 4 -0.6671 -0.0431
-5 12 5 0.8225 0.0432
-5 13 1 0.1279 0.0129
-5 13 2 -0.1399 -0.0427
-5 13 3 0.1890 0.0650
-5 14 1 -0.1399 0.0543
-4 -12 3 0.4468 0.0297
-4 -12 4 -0.8085 -0.0258
-4 -12 5 0.5527 0.0265
-4 -12 6 0.0927 -0.0343
-4 -12 7 -0.5488 0.0406
-4 -12 8 0.6252 -0.0355
-4 -12 9 -0.4378 0.0272
-4 -11 1 -0.2189 0.0128
-4 -11 2 -0.4745 0.0023
-4 -11 3 0.9383 -0.0080
-4 -11 4 -0.5401 0.0026
-4 -11 5 -0.2916 0.0099
-4 -11 6 0.7863 -0.0193
-4 -11 7 -0.7402 0.0187
-4 -11 8 0.3802 -0.0178
-4 -11 9 0.0583 0.0283
-4 -11 10 -0.3432 -0.0432
-4 -11 11 0.3057 0.0522
-4 -10 1 0.3254 -0.0235
-4 -10 2 -0.7372 0.0255
-4 -10 3 0.2721 -0.0198
-4 -10 4 0.4008 0.0107
-4 -10 5 -0.5350 -0.0030
-4 -10 6 0.1822 0.0001
-4 -10 7 0.2097 0.0039
-4 -10 8 -0.3736 -0.0161
-4 -10 9 0.2361 0.0321
-4 -10 10 0.1262 -0.0467
-4 -10 11 -0.4279 0.0627
-4 -10 12 0.4109 -0.0729
-4 -10 13 -0.1766 0.0576
-4 -9 1 0.2764 -0.0116
-4 -9 2 0.1983 0.0110
-4 -9 3 -0.4800 -0.0110
-4 -9 4 0.0625 0.0080
-4 -9 5 0.6123 -0.0048
-4 -9 6 -0.8993 0.0030
-4 -9 7 0.6145 0.0002
-4 -9 8 0.0396 -0.0056
-4 -9 9 -0.6985 0.0154
-4 -9 10 0.9714 -0.0319
-4 -9 11 -0.7102 0.0436
-4 -9 12 0.2096 -0.0314
-4 -9 13 0.0638 -0.0016
-4 -9 14 0.0153 0.0267
-4 -8 1 -0.8699 0.0054
-4 -8 2 0.7892 0.0008
-4 -8 3 0.0747 0.0011
-4 -8 4 -0.9537 -0.0043
-4 -8 5 1.1104 0.0007
-4 -8 6 -0.4972 0.0084
-4 -8 7 -0.4181 -0.0160
-4 -8 8 1.0663 0.0147
-4 -8 9 -1.0907 -0.0029
-4 -8 10 0.5461 -0.0083
-4 -8 11 0.1165 0.0030
-4 -8 12 -0.3867 0.0167
-4 -8 13 0.1697 -0.0314
-4 -8 14 0.1480 0.0300
-4 -7 1 -1.1561 0.0064
-4 -7 2 0.0626 -0.0122
-4 -7 3 0.8612 0.0161
-4 -7 4 -0.8414 -0.0090
-4 -7 5 -0.0197 -0.0051
-4 -7 6 0.9691 0.0166
-4 -7 7 -1.2923 -0.0191
-4 -7 8 0.8453 0.0128
-4 -7 9 -0.0267 -0.0054
-4 -7 10 -0.6095 0.0058
-4 -7 11 0.6942 -0.0140
-4 -7 12 -0.2985 0.0205
-4 -7 13 -0.0849 -0.0185
-4 -7 14 0.0953 0.0114
-4 -7 15 0.0682 -0.0039
-4 -6 1 0.1912 0.0181
-4 -6 2 -0.9822 -0.0189
-4 -6 3 0.5301 0.0107
-4 -6 4 0.8101 -0.0015
-4 -6 5 -1.8124 -0.0031
-4 -6 6 1.6156 0.0031
-4 -6 7 -0.5329 -0.0011
-4 -6 8 -0.4938 -0.0005
-4 -6 9 0.8804 0.0003
-4 -6 10 -0.6229 0.0029
-4 -6 11 0.0798 -0.0071
-4 -6 12 0.2037 0.0073
-4 -6 13 0.0303 -0.0019
-4 -6 14 -0.3850 -0.0060
-4 -6 15 0.3794 0.0122
-4 -5 1 1.5559 0.0099
-4 -5 2 -0.2864 -0.0016
-4 -5 3 -1.7903 0.0016
-4 -5 4 2.7386 -0.0067
-4 -5 5 -1.7097 0.0104
-4 -5 6 -0.1270 -0.0098
-4 -5 7 1.1378 0.0074
-4 -5 8 -0.9555 -0.0061
-4 -5 9 0.2373 0.0039
-4 -5 10 0.3494 0.0015
-4 -5 11 -0.3948 -0.0048
-4 -5 12 -0.1234 0.0005
-4 -5 13 0.6462 0.0079
-4 -5 14 -0.6480 -0.0134
-4 -5 15 0.3504 0.0126
-4 -4 1 -0.2379 -0.0090
-4 -4 2 2.7618 0.0029
-4 -4 3 -2.9511 0.0051
-4 -4 4 0.5466 -0.0082
-4 -4 5 1.9305 0.0072
-4 -4 6 -2.3196 -0.0055
-4 -4 7 1.0769 0.0061
-4 -4 8 0.1278 -0.0055
-4 -4 9 -0.5148 -0.0001
-4 -4 10 0.2102 0.0049
-4 -4 11 0.4234 -0.0014
-4 -4 12 -0.8368 -0.0061
-4 -4 13 0.6861 0.0104
-4 -4 14 -0.3463 -0.0098
-4 -4 15 0.2991 0.0054
-4 -3 1 -3.1351 -0.0069
-4 -3 2 1.4660 0.0067
-4 -3 3 2.6247 -0.0085
-4 -3 4 -5.0185 0.0069
-4 -3 5 3.7442 -0.0033
-4 -3 6 -0.9694 -0.0017
-4 -3 7 -0.4499 0.0047
-4 -3 8 0.1547 -0.0015
-4 -3 9 0.6409 -0.0025
-4 -3 10 -1.1134 0.0002
-4 -3 11 1.0201 0.0047
-4 -3 12 -0.4649 -0.0068
-4 -3 13 0.0001 0.0068
-4 -3 14 -0.0191 -0.0048
-4 -3 15 0.1785 0.0028
-4 -2 1 1.9458 -0.0262
-4 -2 2 -7.1488 0.0320
-4 -2 3 8.1083 -0.0245
-4 -2 4 -4.2207 0.0143
-4 -2 5 0.0377 -0.0056
-4 -2 6 0.8008 -0.0013
-4 -2 7 0.7940 0.0022
-4 -2 8 -2.1113 0.0003
-4 -2 9 2.0929 0.0003
-4 -2 10 -1.2163 -0.0016
-4 -2 11 0.1894 0.0012
-4 -2 12 0.3887 -0.0016
-4 -2 13 -0.3621 0.0024
-4 -2 14 0.2456 -0.0059
-4 -2 15 -0.3924 0.0179
-4 -1 1 10.9980 -0.0480
-4 -1 2 -9.2564 0.0333
-4 -1 3 2.8349 -0.0201
-4 -1 4 1.5224 0.0114
-4 -1 5 -0.5734 -0.0019
-4 -1 6 -2.6349 -0.0028
-4 -1 7 4.0420 0.0012
-4 -1 8 -3.0577 0.0005
-4 -1 9 1.3363 -0.0021
-4 -1 10 -0.1036 0.0043
-4 -1 11 -0.3355 -0.0042
-4 -1 12 0.2552 0.0019
-4 -1 13 -0.2885 0.0082
-4 -1 14 0.6624 -0.0334
-4 -1 15 -0.8416 0.0560
-4 0 1 7.3889 -0.0233
-4 0 2 0.0042 0.0141
-4 0 3 -2.4661 -0.0098
-4 0 4 -1.2467 -0.0005
-4 0 5 5.5971 0.0071
-4 0 6 -6.0778 -0.0044
-4 0 7 3.5669 0.0003
-4 0 8 -1.1445 0.0020
-4 0 9 0.1653 -0.0041
-4 0 10 -0.1999 0.0053
-4 0 11 0.4304 -0.0055
-4 0 12 -0.2388 -0.0047
-4 0 13 -0.3827 0.0349
-4 0 14 0.7802 -0.0619
-4 1 1 -2.8978 0.0010
-4 1 2 1.7371 -0.0000
-4 1 3 4.6657 0.0103
-4 1 4 -8.8774 -0.0158
-4 1 5 7.3379 0.0087
-4 1 6 -3.1194 -0.0016
-4 1 7 0.4333 0.0000
-4 1 8 -0.1287 0.0004
-4 1 9 0.7443 -0.0025
-4 1 10 -1.0553 0.0075
-4 1 11 0.7086 -0.0049
-4 1 12 0.0270 -0.0161
-4 1 13 -0.5107 0.0320
-4 1 14 0.4353 -0.0127
-4 2 1 0.4119 0.0152
-4 2 2 -8.0837 -0.0267
-4 2 3 10.6522 0.0283
-4 2 4 -6.7493 -0.0138
-4 2 5 1.5237 0.0017
-4 2 6 0.6220 0.0012
-4 2 7 0.0083 -0.0014
-4 2 8 -0.9818 0.0034
-4 2 9 1.0870 -0.0098
-4 2 10 -0.5323 0.0130
-4 2 11 -0.1468 -0.0040
-4 2 12 0.4971 0.0042
-4 2 13 -0.3924 -0.0349
-4 3 1 9.5559 0.0463
-4 3 2 -9.5442 -0.0437
-4 3 3 4.0498 0.0224
-4 3 4 0.7445 -0.0048
-4 3 5 -1.4611 -0.0031
-4 3 6 -0.1321 0.0076
-4 3 7 1.0883 -0.0102
-4 3 8 -0.7183 0.0129
-4 3 9 -0.0508 -0.0124
-4 3 10 0.5407 0.0040
-4 3 11 -0.6382 -0.0078
-4 3 12 0.4305 0.0386
-4 3 13 -0.2013 -0.0585
-4 4 1 5.9190 0.0517
-4 4 2 -0.2687 -0.0306
-4 4 3 -2.7627 0.0130
-4 4 4 1.6670 -0.0011
-4 4 5 0.5942 -0.0097
-4 4 6 -1.2254 0.0150
-4 4 7 0.3630 -0.0140
-4 4 8 0.4754 0.0055
-4 4 9 -0.6865 0.0118
-4 4 10 0.5638 -0.0189
-4 4 11 -0.3307 0.0017
-4 4 12 0.1073 0.0071
-4 5 1 -2.9473 0.0265
-4 5 2 3.7791 -0.0182
-4 5 3 -1.3290 0.0098
-4 5 4 -1.0145 0.0024
-4 5 5 1.1691 -0.0100
-4 5 6 -0.0208 0.0097
-4 5 7 -0.6857 -0.0006
-4 5 8 0.6141 -0.0203
-4 5 9 -0.3978 0.0374
-4 5 10 0.2512 -0.0355
-4 5 11 -0.0637 0.0377
-4 5 12 -0.0437 -0.0604
-4 6 1 -3.5719 0.0132
-4 6 2 0.7684 -0.0134
-4 6 3 1.0495 0.0067
-4 6 4 -0.7326 -0.0010
-4 6 5 -0.4622 -0.0022
-4 6 6 0.9498 0.0012
-4 6 7 -0.7079 0.0109
-4 6 8 0.5401 -0.0251
-4 6 9 -0.5235 0.0278
-4 6 10 0.3189 -0.0350
-4 6 11 -0.0713 0.0564
-4 7 1 -0.1576 0.0058
-4 7 2 -0.8146 -0.0052
-4 7 3 0.1649 0.0045
-4 7 4 0.9117 -0.0011
-4 7 5 -1.2032 -0.0050
-4 7 6 0.9082 0.0049
-4 7 7 -0.8449 -0.0017
-4 7 8 0.9296 0.0045
-4 7 9 -0.6631 -0.0001
-4 7 10 0.2528 -0.0196
-4 8 1 0.5976 -0.0101
-4 8 2 0.1790 0.0067
-4 8 3 -1.0408 -0.0054
-4 8 4 1.1423 0.0097
-4 8 5 -0.7694 -0.0135
-4 8 6 0.7138 0.0180
-4 8 7 -0.8281 -0.0281
-4 8 8 0.5479 0.0310
-4 8 9 -0.1197 -0.0169
-4 9 1 -0.2549 -0.0242
-4 9 2 0.8671 0.0175
-4 9 3 -0.7655 -0.0145
-4 9 4 0.2181 0.0149
-4 9 5 -0.0242 -0.0201
-4 9 6 0.0968 0.0330
-4 9 7 0.1184 -0.0433
-4 9 8 -0.3879 0.0397
-4 10 1 -0.5762 -0.0246
-4 10 2 0.3571 0.0182
-4 10 3 0.3044 -0.0157
-4 10 4 -0.6202 0.0175
-4 10 5 0.5888 -0.0268
-4 10 6 -0.7289 0.0406
-4 10 7 0.8382 -0.0488
-4 11 1 -0.0711 -0.0182
-4 11 2 -0.4533 0.0165
-4 11 3 0.6791 -0.0123
-4 11 4 -0.6011 0.0115
-4 11 5 0.7183 -0.0225
-4 11 6 -0.8334 0.0390
-4 12 1 0.3178 -0.0114
-4 12 2 -0.2839 -0.0012
-4 12 3 0.0853 0.0151
-4 12 4 -0.2181 -0.0100
-4 13 1 -0.0721 0.0221
-4 13 2 0.3547 -0.0438
-4 13 3 -0.2195 0.0398
-3 -13 6 -0.3701 -0.0574
-3 -13 7 0.1854 0.0635
-3 -12 1 -0.5257 0.0562
-3 -12 2 0.3148 -0.0470
-3 -12 3 0.2083 0.0336
-3 -12 4 -0.4023 -0.0281
-3 -12 5 0.1196 0.0379
-3 -12 6 0.3022 -0.0519
-3 -12 7 -0.6083 0.0469
-3 -12 8 0.6785 -0.0197
-3 -12 9 -0.3866 -0.0053
-3 -12 10 -0.1506 0.0138
-3 -12 11 0.5082 -0.0159
-3 -11 1 -0.3066 0.0223
-3 -11 2 -0.2434 -0.0045
-3 -11 3 0.2372 -0.0033
-3 -11 4 0.2771 -0.0047
-3 -11 5 -0.7320 0.0187
-3 -11 6 0.8393 -0.0204
-3 -11 7 -0.6187 0.0082
-3 -11 8 0.1461 -0.0002
-3 -11 9 0.3335 0.0043
-3 -11 10 -0.4674 -0.0117
-3 -11 11 0.2410 0.0225
-3 -11 12 -0.0272 -0.0427
-3 -10 1 0.3028 0.0001
-3 -10 2 -0.0362 0.0046
-3 -10 3 -0.5678 -0.0043
-3 -10 4 0.7938 0.0000
-3 -10 5 -0.5216 0.0008
-3 -10 6 0.0589 0.0023
-3 -10 7 0.3198 0.0001
-3 -10 8 -0.3885 -0.0098
-3 -10 9 0.0511 0.0211
-3 -10 10 0.4052 -0.0370
-3 -10 11 -0.5096 0.0596
-3 -10 12 0.1780 -0.0692
-3 -10 13 0.1848 0.0457
-3 -9 1 -0.3303 0.0173
-3 -9 2 0.8728 -0.0107
-3 -9 3 -0.7307 0.0058
-3 -9 4 0.0646 -0.0027
-3 -9 5 0.5328 -0.0007
-3 -9 6 -0.6739 0.0019
-3 -9 7 0.2701 -0.0006
-3 -9 8 0.4509 -0.0032
-3 -9 9 -0.9616 0.0152
-3 -9 10 0.8345 -0.0357
-3 -9 11 -0.1998 0.0455
-3 -9 12 -0.3563 -0.0284
-3 -9 13 0.4122 -0.0020
-3 -9 14 -0.1269 0.0182
-3 -8 1 -1.3221 0.0218
-3 -8 2 0.8355 -0.0171
-3 -8 3 0.1403 0.0148
-3 -8 4 -0.7900 -0.0091
-3 -8 5 0.6748 0.0002
-3 -8 6 0.0759 0.0094
-3 -8 7 -0.8830 -0.0156
-3 -8 8 1.1141 0.0120
-3 -8 9 -0.6044 0.0014
-3 -8 10 -0.2169 -0.0117
-3 -8 11 0.7052 0.0076
-3 -8 12 -0.5504 0.0042
-3 -8 13 0.0613 -0.0094
-3 -8 14 0.2032 0.0068
-3 -7 1 -0.9018 0.0163
-3 -7 2 -0.2651 -0.0162
-3 -7 3 0.7950 0.0097
-3 -7 4 -0.2311 -0.0003
-3 -7 5 -0.9106 -0.0079
-3 -7 6 1.5806 0.0134
-3 -7 7 -1.1939 -0.0139
-3 -7 8 0.1429 0.0091
-3 -7 9 0.7391 -0.0032
-3 -7 10 -0.9203 0.0007
-3 -7 11 0.4287 -0.0007
-3 -7 12 0.2018 -0.0006
-3 -7 13 -0.3638 0.0036
-3 -7 14 0.0573 -0.0042
-3 -7 15 0.1682 0.0020
-3 -6 1 0.6365 -0.0003
-3 -6 2 -0.6533 0.0103
-3 -6 3 -0.8235 -0.0130
-3 -6 4 2.5422 0.0073
-3 -6 5 -2.8417 -0.0004
-3 -6 6 1.4780 -0.0032
-3 -6 7 0.2169 0.0037
-3 -6 8 -0.9813 -0.0032
-3 -6 9 0.6878 0.0033
-3 -6 10 0.0807 -0.0025
-3 -6 11 -0.6228 0.0013
-3 -6 12 0.4670 -0.0025
-3 -6 13 0.1605 0.0053
-3 -6 14 -0.5141 -0.0056
-3 -6 15 0.3183 0.0039
-3 -5 1 0.1083 -0.0374
-3 -5 2 2.6323 0.0335
-3 -5 3 -4.7203 -0.0156
-3 -5 4 4.0421 -0.0020
-3 -5 5 -1.3165 0.0125
-3 -5 6 -0.8233 -0.0154
-3 -5 7 0.9908 0.0138
-3 -5 8 -0.0092 -0.0108
-3 -5 9 -0.8244 0.0049
-3 -5 10 0.9415 0.0025
-3 -5 11 -0.3366 -0.0042
-3 -5 12 -0.5154 -0.0005
-3 -5 13 0.8839 0.0040
-3 -5 14 -0.6364 -0.0039
-3 -5 15 0.3327 0.0032
-3 -4 1 -4.8204 -0.0407
-3 -4 2 6.3068 0.0247
-3 -4 3 -3.7195 -0.0109
-3 -4 4 -0.4004 -0.0011
-3 -4 5 2.1123 0.0099
-3 -4 6 -0.7581 -0.0133
-3 -4 7 -1.1394 0.0127
-3 -4 8 1.6356 -0.0069
-3 -4 9 -0.9112 -0.0020
-3 -4 10 -0.1373 0.0047
-3 -4 11 0.8725 0.0001
-3 -4 12 -0.9369 -0.0032
-3 -4 13 0.5610 0.0023
-3 -4 14 -0.3832 -0.0011
-3 -4 15 0.4957 -0.0013
-3 -3 1 -5.9068 -0.0268
-3 -3 2 0.8786 0.0282
-3 -3 3 3.7640 -0.0198
-3 -3 4 -3.5019 0.0063
-3 -3 5 -0.3137 0.0018
-3 -3 6 2.9410 -0.0051
-3 -3 7 -2.3588 0.0043
-3 -3 8 0.3480 0.0000
-3 -3 9 0.9901 -0.0009
-3 -3 10 -1.1518 -0.0025
-3 -3 11 0.5508 0.0026
-3 -3 12 0.0945 0.0012
-3 -3 13 -0.1648 -0.0050
-3 -3 14 -0.1637 0.0097
-3 -3 15 0.2387 -0.0124
-3 -2 1 3.8374 -0.0363
-3 -2 2 -7.2403 0.0272
-3 -2 3 3.5751 -0.0111
-3 -2 4 2.6939 0.0054
-3 -2 5 -4.9518 -0.0042
-3 -2 6 2.2965 0.0019
-3 -2 7 1.1610 -0.0020
-3 -2 8 -2.3406 0.0020
-3 -2 9 1.4898 -0.0002
-3 -2 10 -0.0928 0.0015
-3 -2 11 -0.7963 -0.0057
-3 -2 12 0.8184 0.0098
-3 -2 13 -0.4348 -0.0139
-3 -2 14 0.3556 0.0103
-3 -2 15 -0.5095 0.0063
-3 -1 1 8.7623 -0.0081
-3 -1 2 -1.5393 -0.0085
-3 -1 3 -5.5738 0.0042
-3 -1 4 5.5943 0.0029
-3 -1 5 -0.2095 -0.0024
-3 -1 6 -4.0670 0.0034
-3 -1 7 4.1741 -0.0068
-3 -1 8 -1.9566 0.0073
-3 -1 9 -0.0013 -0.0066
-3 -1 10 0.8031 0.0063
-3 -1 11 -0.7224 -0.0067
-3 -1 12 0.4735 0.0072
-3 -1 13 -0.6038 0.0041
-3 -1 14 0.8503 -0.0306
-3 -1 15 -0.6362 0.0457
-3 0 1 -1.8613 0.0387
-3 0 2 7.1177 -0.0229
-3 0 3 -3.2985 0.0088
-3 0 4 -4.3741 -0.0076
-3 0 5 7.9305 0.0024
-3 0 6 -5.8391 0.0078
-3 0 7 2.1689 -0.0112
-3 0 8 -0.1880 0.0070
-3 0 9 -0.0501 -0.0008
-3 0 10 -0.2499 -0.0024
-3 0 11 0.2554 0.0034
-3 0 12 0.2064 -0.0158
-3 0 13 -0.6451 0.0405
-3 0 14 0.5171 -0.0461
-3 1 1 -6.0607 0.0320
-3 1 2 -1.7148 -0.0207
-3 1 3 9.9556 0.0232
-3 1 4 -11.0318 -0.0149
-3 1 5 6.2110 -0.0021
-3 1 6 -1.6139 0.0087
-3 1 7 0.3008 -0.0034
-3 1 8 -0.9202 -0.0043
-3 1 9 1.3961 0.0070
-3 1 10 -1.0865 -0.0049
-3 1 11 0.3354 0.0112
-3 1 12 0.2352 -0.0243
-3 1 13 -0.2296 0.0144
-3 1 14 -0.0770 0.0209
-3 2 1 7.2285 0.0295
-3 2 2 -13.7709 -0.0390
-3 2 3 11.4863 0.0285
-3 2 4 -4.7042 -0.0065
-3 2 5 0.4210 -0.0034
-3 2 6 -0.4033 0.0014
-3 2 7 1.7834 0.0020
-3 2 8 -2.1319 -0.0009
-3 2 9 1.4202 -0.0041
-3 2 10 -0.5279 0.0025
-3 2 11 -0.0030 0.0019
-3 2 12 0.0603 0.0161
-3 2 13 0.0793 -0.0493
-3 3 1 13.8681 0.0493
-3 3 2 -8.8021 -0.0349
-3 3 3 1.9182 0.0101
-3 3 4 0.6218 0.0019
-3 3 5 0.9153 -0.0046
-3 3 6 -2.6133 0.0070
-3 3 7 2.4421 -0.0102
-3 3 8 -1.2891 0.0126
-3 3 9 0.4253 -0.0078
-3 3 10 -0.0835 0.0011
-3 3 11 0.0189 -0.0143
-3 3 12 -0.0167 0.0361
-3 3 13 -0.0888 -0.0210
-3 4 1 4.2088 0.0237
-3 4 2 0.8939 -0.0006
-3 4 3 -0.9457 -0.0088
-3 4 4 -1.8074 0.0126
-3 4 5 3.2700 -0.0164
-3 4 6 -2.3816 0.0166
-3 4 7 0.8900 -0.0122
-3 4 8 -0.1800 0.0001
-3 4 9 0.0574 0.0140
-3 4 10 0.0135 -0.0108
-3 4 11 -0.1059 0.0000
-3 4 12 0.1920 -0.0188
-3 5 1 -2.7536 -0.0199
-3 5 2 0.7150 0.0217
-3 5 3 2.4208 -0.0213
-3 5 4 -3.2576 0.0210
-3 5 5 1.7935 -0.0156
-3 5 6 -0.2075 0.0061
-3 5 7 -0.2984 0.0087
-3 5 8 0.2861 -0.0257
-3 5 9 -0.3960 0.0285
-3 5 10 0.4885 -0.0228
-3 5 11 -0.4120 0.0372
-3 5 12 0.3117 -0.0585
-3 6 1 -0.3565 -0.0314
-3 6 2 -2.2554 0.0261
-3 6 3 2.3821 -0.0209
-3 6 4 -0.7254 0.0117
-3 6 5 -0.6621 -0.0025
-3 6 6 0.9413 -0.0085
-3 6 7 -0.8760 0.0228
-3 6 8 1.0360 -0.0280
-3 6 9 -1.0551 0.0255
-3 6 10 0.7285 -0.0363
-3 6 11 -0.4040 0.0493
-3 7 1 1.5275 -0.0271
-3 7 2 -1.1041 0.0193
-3 7 3 -0.3677 -0.0092
-3 7 4 1.3333 0.0031
-3 7 5 -1.3193 0.0023
-3 7 6 1.1533 -0.0132
-3 7 7 -1.3056 0.0208
-3 7 8 1.2580 -0.0236
-3 7 9 -0.7795 0.0361
-3 7 10 0.3530 -0.0495
-3 8 1 0.0633 -0.0182
-3 8 2 1.0429 0.0071
-3 8 3 -1.5321 -0.0021
-3 8 4 1.1611 0.0001
-3 8 5 -0.7659 0.0074
-3 8 6 0.8185 -0.0151
-3 8 7 -0.7702 0.0201
-3 8 8 0.3532 -0.0329
-3 8 9 -0.0607 0.0480
-3 9 1 -1.1873 -0.0023
-3 9 2 1.3302 -0.0041
-3 9 3 -0.6930 0.0041
-3 9 4 0.0824 -0.0057
-3 9 5 -0.0396 0.0071
-3 9 6 0.0526 -0.0053
-3 9 7 0.1942 0.0089
-3 9 8 -0.2606 -0.0190
-3 10 1 -0.8786 0.0110
-3 10 2 0.2480 -0.0082
-3 10 3 0.3162 0.0033
-3 10 4 -0.2849 0.0029
-3 10 5 0.1736 -0.0150
-3 10 6 -0.3363 0.0266
-3 10 7 0.3399 -0.0284
-3 11 1 0.1035 0.0067
-3 11 2 -0.3249 -0.0006
-3 11 3 0.0256 -0.0043
-3 11 4 0.1977 0.0184
-3 11 5 0.0237 -0.0408
-3 11 6 -0.1877 0.0547
-3 12 1 0.2170 0.0029
-3 12 2 0.3479 -0.0090
-3 12 3 -0.6560 0.0023
-3 12 4 0.3465 0.0229
-3 13 1 -0.4442 0.0277
-3 13 2 0.7705 -0.0274
-2 -13 3 -0.3948 0.0502
-2 -13 4 0.0215 -0.0404
-2 -13 5 0.2477 0.0401
-2 -13 6 -0.3765 -0.0536
-2 -13 7 0.2543 0.0572
-2 -13 8 0.1115 -0.0273
-2 -13 9 -0.3280 -0.0206
-2 -13 10 0.0659 0.0521
-2 -12 1 -0.7127 0.0528
-2 -12 2 0.3871 -0.0357
-2 -12 3 -0.0695 0.0160
-2 -12 4 0.0057 -0.0123
-2 -12 5 -0.0766 0.0278
-2 -12 6 0.2321 -0.0369
-2 -12 7 -0.3898 0.0168
-2 -12 8 0.2361 0.0192
-2 -12 9 0.3178 -0.0438
-2 -12 10 -0.8177 0.0540
-2 -12 11 0.8450 -0.0569
-2 -12 12 -0.5776 0.0423
-2 -11 1 -0.0265 0.0196
-2 -11 2 -0.0674 -0.0017
-2 -11 3 -0.2402 -0.0058
-2 -11 4 0.5223 -0.0023
-2 -11 5 -0.5786 0.0097
-2 -11 6 0.4047 -0.0017
-2 -11 7 0.0697 -0.0128
-2 -11 8 -0.6643 0.0196
-2 -11 9 0.8787 -0.0223
-2 -11 10 -0.5546 0.0232
-2 -11 11 0.1702 -0.0083
-2 -11 12 -0.1743 -0.0232
-2 -11 13 0.4032 0.0408
-2 -10 1 0.1998 0.0121
-2 -10 2 0.4201 -0.0040
-2 -10 3 -0.7651 0.0012
-2 -10 4 0.6125 -0.0005
-2 -10 5 -0.1539 -0.0034
-2 -10 6 -0.4138 0.0055
-2 -10 7 0.7509 -0.0024
-2 -10 8 -0.4917 0.0019
-2 -10 9 -0.1679 -0.0037
-2 -10 10 0.5241 -0.0066
-2 -10 11 -0.2096 0.0283
-2 -10 12 -0.3805 -0.0354
-2 -10 13 0.6388 0.0156
-2 -10 14 -0.4540 0.0080
-2 -9 1 -0.7046 0.0200
-2 -9 2 0.9249 -0.0132
-2 -9 3 -0.4726 0.0087
-2 -9 4 -0.2173 -0.0045
-2 -9 5 0.7147 0.0028
-2 -9 6 -0.6516 -0.0031
-2 -9 7 -0.0427 -0.0013
-2 -9 8 0.8053 0.0081
-2 -9 9 -0.8958 -0.0050
-2 -9 10 0.2293 -0.0073
-2 -9 11 0.5517 0.0116
-2 -9 12 -0.7963 -0.0008
-2 -9 13 0.4787 -0.0090
-2 -9 14 -0.0979 0.0049
-2 -8 1 -1.0534 0.0159
-2 -8 2 0.2349 -0.0153
-2 -8 3 0.6691 0.0119
-2 -8 4 -0.9762 -0.0076
-2 -8 5 0.4043 0.0040
-2 -8 6 0.6294 0.0031
-2 -8 7 -1.1892 -0.0122
-2 -8 8 0.7533 0.0152
-2 -8 9 0.2363 -0.0108
-2 -8 10 -0.9133 0.0066
-2 -8 11 0.8076 -0.0056
-2 -8 12 -0.1720 0.0017
-2 -8 13 -0.3094 0.0080
-2 -8 14 0.2535 -0.0150
-2 -8 15 0.0352 0.0108
-2 -7 1 0.1501 0.0075
-2 -7 2 -1.1171 -0.0022
-2 -7 3 0.9060 -0.0023
-2 -7 4 0.4498 0.0012
-2 -7 5 -1.7472 0.0000
-2 -7 6 1.7184 0.0025
-2 -7 7 -0.4431 -0.0060
-2 -7 8 -0.8370 0.0077
-2 -7 9 1.1494 -0.0067
-2 -7 10 -0.5055 0.0032
-2 -7 11 -0.4204 0.0025
-2 -7 12 0.8422 -0.0101
-2 -7 13 -0.5025 0.0149
-2 -7 14 -0.0431 -0.0108
-2 -7 15 0.1551 0.0003
-2 -6 1 1.1694 -0.0229
-2 -6 2 0.1594 0.0268
-2 -6 3 -2.5746 -0.0156
-2 -6 4 3.7897 0.0013
-2 -6 5 -2.5280 0.0072
-2 -6 6 0.0823 -0.0092
-2 -6 7 1.3181 0.0068
-2 -6 8 -0.9779 -0.0041
-2 -6 9 -0.1898 0.0023
-2 -6 10 1.0853 0.0001
-2 -6 11 -1.1233 -0.0009
-2 -6 12 0.3898 -0.0017
-2 -6 13 0.3556 0.0020
-2 -6 14 -0.4543 0.0030
-2 -6 15 0.1110 -0.0055
-2 -5 1 -2.6078 -0.0445
-2 -5 2 5.8782 0.0284
-2 -5 3 -6.1122 -0.0111
-2 -5 4 2.8382 -0.0009
-2 -5 5 0.7240 0.0089
-2 -5 6 -1.5590 -0.0118
-2 -5 7 0.0670 0.0107
-2 -5 8 1.4544 -0.0066
-2 -5 9 -1.7497 -0.0017
-2 -5 10 1.0036 0.0085
-2 -5 11 0.1071 -0.0070
-2 -5 12 -0.8229 0.0031
-2 -5 13 0.7860 -0.0031
-2 -5 14 -0.4399 0.0013
-2 -5 15 0.3054 0.0047
-2 -4 1 -9.0740 -0.0252
-2 -4 2 7.1638 0.0204
-2 -4 3 -1.6493 -0.0164
-2 -4 4 -2.0034 0.0062
-2 -4 5 0.9166 0.0024
-2 -4 6 2.2662 -0.0055
-2 -4 7 -3.6517 0.0050
-2 -4 8 2.5471 -0.0002
-2 -4 9 -0.6542 -0.0043
-2 -4 10 -0.6388 0.0017
-2 -4 11 0.9488 0.0021
-2 -4 12 -0.5802 -0.0011
-2 -4 13 0.2818 0.0010
-2 -4 14 -0.4317 -0.0034
-2 -4 15 0.5709 0.0006
-2 -3 1 -5.7554 -0.0190
-2 -3 2 -0.9812 0.0220
-2 -3 3 2.7057 -0.0102
-2 -3 4 1.7033 0.0017
-2 -3 5 -6.4418 -0.0020
-2 -3 6 6.5807 0.0017
-2 -3 7 -3.1760 -0.0000
-2 -3 8 0.0355 -0.0016
-2 -3 9 1.0245 0.0059
-2 -3 10 -0.5425 -0.0079
-2 -3 11 -0.2944 0.0032
-2 -3 12 0.5522 0.0022
-2 -3 13 -0.1191 -0.0068
-2 -3 14 -0.2641 0.0141
-2 -3 15 0.1363 -0.0157
-2 -2 1 3.7108 0.0016
-2 -2 2 -1.4720 -0.0209
-2 -2 3 -6.5030 0.0219
-2 -2 4 11.3424 -0.0057
-2 -2 5 -8.6406 -0.0033
-2 -2 6 2.4651 0.0023
-2 -2 7 1.3608 -0.0003
-2 -2 8 -1.4918 -0.0025
-2 -2 9 -0.0097 0.0038
-2 -2 10 1.1878 -0.0001
-2 -2 11 -1.3374 -0.0056
-2 -2 12 0.7706 0.0131
-2 -2 13 -0.3284 -0.0204
-2 -2 14 0.3571 0.0133
-2 -2 15 -0.3701 0.0098
-2 -1 1 -1.9143 0.0742
-2 -1 2 11.8029 -0.0635
-2 -1 3 -14.2803 0.0272
-2 -1 4 7.5691 -0.0056
-2 -1 5 0.6703 0.0001
-2 -1 6 -3.7266 0.0053
-2 -1 7 2.0702 -0.0090
-2 -1 8 0.3664 0.0070
-2 -1 9 -1.4170 -0.0036
-2 -1 10 1.2347 0.0021
-2 -1 11 -0.6935 -0.0060
-2 -1 12 0.4791 0.0101
-2 -1 13 -0.5917 0.0021
-2 -1 14 0.4701 -0.0259
-2 -1 15 0.0223 0.0312
-2 0 1 -14.9150 0.0823
-2 0 2 12.9047 -0.0366
-2 0 3 -2.5433 0.0142
-2 0 4 -5.6745 -0.0078
-2 0 5 6.1016 -0.0051
-2 0 6 -2.1535 0.0160
-2 0 7 -0.6879 -0.0134
-2 0 8 0.9620 0.0028
-2 0 9 -0.2153 0.0060
-2 0 10 -0.1754 -0.0066
-2 0 11 -0.0461 0.0044
-2 0 12 0.4110 -0.0142
-2 0 13 -0.3177 0.0258
-2 0 14 -0.2143 -0.0118
-2 1 1 -7.1818 0.0180
-2 1 2 -4.6796 -0.0118
-2 1 3 10.2680 0.0145
-2 1 4 -6.9471 -0.0009
-2 1 5 1.2051 -0.0126
-2 1 6 1.0774 0.0095
-2 1 7 -0.0796 0.0024
-2 1 8 -1.1960 -0.0112
-2 1 9 1.2697 0.0112
-2 1 10 -0.5626 -0.0082
-2 1 11 -0.0623 0.0130
-2 1 12 0.1134 -0.0119
-2 1 13 0.2592 -0.0156
-2 1 14 -0.4793 0.0441
-2 2 1 10.8996 0.0032
-2 2 2 -12.1557 -0.0145
-2 2 3 5.6198 0.0028
-2 2 4 0.3282 0.0078
-2 2 5 -1.0100 -0.0024
-2 2 6 -1.2795 -0.0069
-2 2 7 2.6529 0.0101
-2 2 8 -2.1723 -0.0066
-2 2 9 1.0657 0.0031
-2 2 10 -0.3369 -0.0067
-2 2 11 0.1433 0.0029
-2 2 12 -0.2222 0.0226
-2 2 13 0.2185 -0.0384
-2 3 1 10.6265 0.0037
-2 3 2 -2.8864 0.0105
-2 3 3 -1.3676 -0.0162
-2 3 4 -0.0714 0.0057
-2 3 5 3.1046 0.0036
-2 3 6 -3.9400 -0.0048
-2 3 7 2.7199 0.0017
-2 3 8 -1.3759 -0.0006
-2 3 9 0.7434 0.0062
-2 3 10 -0.4929 -0.0060
-2 3 11 0.2817 -0.0102
-2 3 12 -0.0411 0.0120
-2 3 13 -0.1814 0.0248
-2 4 1 0.0568 -0.0370
-2 4 2 1.3816 0.0386
-2 4 3 1.8009 -0.0225
-2 4 4 -4.7176 0.0093
-2 4 5 4.5710 -0.0031
-2 4 6 -2.6621 -0.0001
-2 4 7 1.2687 0.0028
-2 4 8 -0.8459 -0.0087
-2 4 9 0.6243 0.0091
-2 4 10 -0.2650 0.0030
-2 4 11 -0.0479 -0.0011
-2 4 12 0.2264 -0.0318
-2 5 1 -0.7467 -0.0553
-2 5 2 -3.0991 0.0381
-2 5 3 5.1756 -0.0234
-2 5 4 -4.0805 0.0120
-2 5 5 1.8350 -0.0029
-2 5 6 -0.5916 -0.0014
-2 5 7 0.3912 0.0047
-2 5 8 -0.2400 -0.0033
-2 5 9 -0.0851 -0.0085
-2 5 10 0.2287 0.0096
-2 5 11 -0.1962 0.0135
-2 6 1 3.2879 -0.0371
-2 6 2 -4.2376 0.0270
-2 6 3 2.6323 -0.0165
-2 6 4 -0.5495 0.0080
-2 6 5 -0.3368 -0.0063
-2 6 6 0.2974 0.0048
-2 6 7 -0.3413 -0.0032
-2 6 8 0.5284 0.0080
-2 6 9 -0.4032 -0.0061
-2 6 10 0.1069 -0.0123
-2 6 11 -0.0043 0.0194
-2 7 1 2.5488 -0.0181
-2 7 2 -0.9347 0.0109
-2 7 3 -0.6194 -0.0066
-2 7 4 1.0014 0.0094
-2 7 5 -0.6486 -0.0086
-2 7 6 0.5221 -0.0002
-2 7 7 -0.5847 0.0083
-2 7 8 0.3181 -0.0203
-2 7 9 0.0813 0.0410
-2 7 10 -0.1740 -0.0477
-2 8 1 -0.3621 0.0039
-2 8 2 1.3185 -0.0081
-2 8 3 -1.2231 0.0026
-2 8 4 0.5526 -0.0007
-2 8 5 -0.2569 0.0102
-2 8 6 0.2970 -0.0230
-2 8 7 -0.0929 0.0386
-2 8 8 -0.2119 -0.0595
-2 8 9 0.2004 0.0679
-2 9 1 -1.4544 0.0278
-2 9 2 1.0913 -0.0233
-2 9 3 -0.3038 0.0162
-2 9 4 0.0184 -0.0165
-2 9 5 -0.1869 0.0193
-2 9 6 0.1390 -0.0239
-2 9 7 0.0630 0.0353
-2 9 8 -0.0082 -0.0443
-2 10 1 -0.6410 0.0346
-2 10 2 0.0406 -0.0247
-2 10 3 -0.0380 0.0169
-2 10 4 0.4638 -0.0081
-2 10 5 -0.5308 -0.0032
-2 10 6 0.2792 0.0071
-2 10 7 -0.2116 -0.0008
-2 11 1 0.2798 0.0222
-2 11 2 0.1005 -0.0179
-2 11 3 -0.7782 0.0106
-2 11 4 0.8804 0.0070
-2 11 5 -0.4896 -0.0232
-2 12 1 -0.0463 0.0231
-2 12 2 0.7970 -0.0280
-2 12 3 -0.8878 0.0138
-2 12 4 0.4446 0.0088
-2 13 1 -0.5859 0.0413
-2 13 2 0.6571 -0.0303
-1 -14 6 0.0662 -0.0279
-1 -14 7 0.2181 0.0398
-1 -13 1 -0.6058 0.0471
-1 -13 2 0.6820 -0.0469
-1 -13 3 -0.5945 0.0316
-1 -13 4 0.4387 -0.0153
-1 -13 5 -0.1471 0.0187
-1 -13 6 -0.0524 -0.0335
-1 -13 7 -0.1191 0.0262
-1 -13 8 0.3584 0.0125
-1 -13 9 -0.1428 -0.0527
-1 -13 10 -0.4002 0.0714
-1 -13 11 0.6780 -0.0769
-1 -12 1 -0.3009 0.0391
-1 -12 2 0.1748 -0.0198
-1 -12 3 -0.2320 -0.0004
-1 -12 4 0.2490 0.0007
-1 -12 5 -0.2296 0.0126
-1 -12 6 0.2989 -0.0115
-1 -12 7 -0.1616 -0.0111
-1 -12 8 -0.4456 0.0338
-1 -12 9 1.0644 -0.0457
-1 -12 10 -1.0726 0.0548
-1 -12 11 0.6223 -0.0545
-1 -12 12 -0.3512 0.0255
-1 -11 1 0.4135 0.0138
-1 -11 2 -0.0632 0.0033
-1 -11 3 -0.2915 -0.0085
-1 -11 4 0.4049 0.0024
-1 -11 5 -0.3253 -0.0009
-1 -11 6 -0.1153 0.0064
-1 -11 7 0.8829 -0.0081
-1 -11 8 -1.3102 0.0084
-1 -11 9 0.9257 -0.0173
-1 -11 10 -0.2385 0.0231
-1 -11 11 0.0484 -0.0042
-1 -11 12 -0.3871 -0.0281
-1 -11 13 0.6552 0.0391
-1 -10 1 0.1239 0.0005
-1 -10 2 0.3762 0.0074
-1 -10 3 -0.4256 -0.0077
-1 -10 4 0.1402 0.0063
-1 -10 5 0.4400 -0.0029
-1 -10 6 -1.0546 -0.0065
-1 -10 7 1.0510 0.0120
-1 -10 8 -0.2996 -0.0027
-1 -10 9 -0.3766 -0.0093
-1 -10 10 0.2368 0.0050
-1 -10 11 0.4594 0.0090
-1 -10 12 -0.9177 -0.0106
-1 -10 13 0.7910 -0.0003
-1 -10 14 -0.4086 0.0027
-1 -9 1 -0.5277 -0.0129
-1 -9 2 0.2796 0.0126
-1 -9 3 0.3408 -0.0095
-1 -9 4 -0.9883 0.0036
-1 -9 5 1.2187 0.0071
-1 -9 6 -0.6208 -0.0130
-1 -9 7 -0.4042 0.0050
-1 -9 8 0.8086 0.0085
-1 -9 9 -0.1827 -0.0140
-1 -9 10 -0.7737 0.0129
-1 -9 11 1.1595 -0.0141
-1 -9 12 -0.7928 0.0144
-1 -9 13 0.2137 -0.0026
-1 -9 14 0.0059 -0.0178
-1 -9 15 0.1403 0.0276
-1 -8 1 0.0924 -0.0204
-1 -8 2 -1.1487 0.0157
-1 -8 3 1.7778 -0.0110
-1 -8 4 -1.3781 0.0017
-1 -8 5 0.0464 0.0063
-1 -8 6 1.0977 -0.0047
-1 -8 7 -0.9545 -0.0035
-1 -8 8 -0.2219 0.0107
-1 -8 9 1.1963 -0.0150
-1 -8 10 -1.1644 0.0165
-1 -8 11 0.3456 -0.0122
-1 -8 12 0.4449 -0.0015
-1 -8 13 -0.5709 0.0199
-1 -8 14 0.1553 -0.0278
-1 -8 15 0.1736 0.0171
-1 -7 1 1.9819 -0.0235
-1 -7 2 -2.2293 0.0228
-1 -7 3 0.8110 -0.0132
-1 -7 4 1.2535 0.0000
-1 -7 5 -2.0433 0.0066
-1 -7 6 0.8494 -0.0062
-1 -7 7 0.9463 0.0022
-1 -7 8 -1.6124 0.0024
-1 -7 9 0.8572 -0.0047
-1 -7 10 0.4188 0.0042
-1 -7 11 -1.2090 -0.0005
-1 -7 12 1.0573 -0.0068
-1 -7 13 -0.3405 0.0105
-1 -7 14 -0.1322 -0.0021
-1 -7 15 0.0644 -0.0110
-1 -6 1 1.4413 -0.0272
-1 -6 2 1.3706 0.0152
-1 -6 3 -3.7252 -0.0000
-1 -6 4 3.1659 -0.0072
-1 -6 5 -0.2291 0.0086
-1 -6 6 -2.0793 -0.0075
-1 -6 7 1.9010 0.0052
-1 -6 8 -0.1619 -0.0035
-1 -6 9 -1.3070 -0.0002
-1 -6 10 1.6387 0.0066
-1 -6 11 -0.9812 -0.0090
-1 -6 12 0.0570 0.0076
-1 -6 13 0.3589 -0.0112
-1 -6 14 -0.1909 0.0162
-1 -6 15 -0.0293 -0.0108
-1 -5 1 -5.1520 0.0012
-1 -5 2 6.7989 -0.0103
-1 -5 3 -3.7562 0.0057
-1 -5 4 -1.1387 -0.0003
-1 -5 5 3.1621 -0.0011
-1 -5 6 -1.2615 0.0015
-1 -5 7 -1.5574 -0.0009
-1 -5 8 2.5828 0.0025
-1 -5 9 -1.7758 -0.0085
-1 -5 10 0.4052 0.0111
-1 -5 11 0.5078 -0.0081
-1 -5 12 -0.5848 0.0078
-1 -5 13 0.2229 -0.0079
-1 -5 14 -0.1019 -0.0013
-1 -5 15 0.2420 0.0114
-1 -4 1 -9.0326 0.0253
-1 -4 2 3.1367 -0.0073
-1 -4 3 2.6197 -0.0038
-1 -4 4 -2.6418 0.0065
-1 -4 5 -1.8570 -0.0104
-1 -4 6 5.2450 0.0118
-1 -4 7 -4.6606 -0.0089
-1 -4 8 1.9237 0.0064
-1 -4 9 0.2223 -0.0019
-1 -4 10 -0.8100 -0.0048
-1 -4 11 0.3108 0.0059
-1 -4 12 0.2769 -0.0048
-1 -4 13 -0.2376 0.0099
-1 -4 14 -0.1659 -0.0124
-1 -4 15 0.2411 0.0031
-1 -3 1 -1.4370 0.0193
-1 -3 2 -2.7467 -0.0179
-1 -3 3 -1.1585 0.0175
-1 -3 4 8.2509 -0.0018
-1 -3 5 -10.6783 -0.0130
-1 -3 6 6.9741 0.0127
-1 -3 7 -1.8329 -0.0050
-1 -3 8 -0.7395 -0.0040
-1 -3 9 0.6011 0.0121
-1 -3 10 0.5180 -0.0131
-1 -3 11 -1.1798 0.0097
-1 -3 12 0.9235 -0.0086
-1 -3 13 -0.3185 0.0032
-1 -3 14 0.1213 0.0066
-1 -3 15 -0.2495 -0.0035
-1 -2 1 0.4225 0.0673
-1 -2 2 8.1734 -0.0715
-1 -2 3 -16.2976 0.0375
-1 -2 4 15.5451 -0.0018
-1 -2 5 -7.7266 -0.0079
-1 -2 6 0.7247 0.0042
-1 -2 7 1.2654 0.0003
-1 -2 8 0.0324 -0.0052
-1 -2 9 -1.5178 0.0074
-1 -2 10 1.8563 -0.0064
-1 -2 11 -1.2778 0.0040
-1 -2 12 0.6234 0.0040
-1 -2 13 -0.4458 -0.0095
-1 -2 14 0.4571 -0.0059
-1 -2 15 -0.1885 0.0330
-1 -1 1 -15.9654 0.1142
-1 -1 2 22.3660 -0.0629
-1 -1 3 -16.7515 0.0137
-1 -1 4 5.4270 0.0004
-1 -1 5 1.5277 -0.0018
-1 -1 6 -1.4898 0.0065
-1 -1 7 -1.1658 -0.0072
-1 -1 8 2.4408 0.0026
-1 -1 9 -1.9349 0.0022
-1 -1 10 0.9400 -0.0030
-1 -1 11 -0.4128 -0.0035
-1 -1 12 0.4358 0.0054
-1 -1 13 -0.4315 0.0123
-1 -1 14 0.0054 -0.0325
-1 0 1 -23.2101 0.0410
-1 0 2 12.8763 0.0014
-1 0 3 -0.5495 -0.0030
-1 0 4 -3.7432 0.0003
-1 0 5 0.6506 -0.0092
-1 0 6 2.9129 0.0125
-1 0 7 -3.1775 -0.0053
-1 0 8 1.4703 -0.0028
-1 0 9 -0.1511 0.0046
-1 0 10 -0.0542 0.0012
-1 0 11 -0.2873 -0.0032
-1 0 12 0.3734 -0.0077
-1 0 13 0.0595 0.0110
-1 0 14 -0.5413 0.0089
-1 1 1 -5.2626 -0.0379
-1 1 2 -4.6945 0.0181
-1 1 3 4.4390 -0.0058
-1 1 4 1.4177 0.0109
-1 1 5 -4.6854 -0.0094
-1 1 6 3.2309 -0.0015
-1 1 7 -0.4188 0.0085
-1 1 8 -0.8405 -0.0067
-1 1 9 0.5253 -0.0008
-1 1 10 0.1345 0.0036
-1 1 11 -0.3422 0.0012
-1 1 12 0.0641 0.0070
-1 1 13 0.2665 -0.0326
-1 1 14 -0.2954 0.0379
-1 2 1 8.0477 -0.0364
-1 2 2 -3.2478 0.0239
-1 2 3 -3.6829 -0.0241
-1 2 4 5.2423 0.0115
-1 2 5 -1.9138 0.0073
-1 2 6 -1.3643 -0.0148
-1 2 7 2.0076 0.0105
-1 2 8 -1.0564 -0.0026
-1 2 9 0.2031 0.0006
-1 2 10 0.0651 -0.0046
-1 2 11 -0.0324 -0.0040
-1 2 12 -0.0028 0.0234
-1 2 13 -0.0615 -0.0166
-1 3 1 1.0235 -0.0526
-1 3 2 4.7820 0.0532
-1 3 3 -3.8768 -0.0293
-1 3 4 -0.6699 -0.0005
-1 3 5 3.4707 0.0145
-1 3 6 -3.0685 -0.0151
-1 3 7 1.5487 0.0109
-1 3 8 -0.6968 -0.0099
-1 3 9 0.4772 0.0128
-1 3 10 -0.2988 -0.0060
-1 3 11 0.0489 -0.0062
-1 3 12 0.1415 -0.0072
-1 3 13 -0.2125 0.0392
-1 4 1 -4.2449 -0.0786
-1 4 2 1.2245 0.0500
-1 4 3 3.3466 -0.0147
-1 4 4 -4.9029 -0.0063
-1 4 5 3.4235 0.0153
-1 4 6 -1.6008 -0.0160
-1 4 7 0.9290 0.0129
-1 4 8 -0.8464 -0.0103
-1 4 9 0.5941 0.0010
-1 4 10 -0.2522 0.0097
-1 4 11 0.0636 0.0031
-1 4 12 0.0341 -0.0292
-1 5 1 1.3480 -0.0477
-1 5 2 -4.8533 0.0192
-1 5 3 4.9693 -0.0005
-1 5 4 -2.8158 -0.0108
-1 5 5 1.0623 0.0114
-1 5 6 -0.6913 -0.0030
-1 5 7 0.7933 -0.0056
-1 5 8 -0.6167 0.0164
-1 5 9 0.4065 -0.0250
-1 5 10 -0.3939 0.0122
-1 5 11 0.3314 0.0117
-1 6 1 4.8107 -0.0030
-1 6 2 -3.8643 -0.0055
-1 6 3 1.6323 0.0106
-1 6 4 -0.2728 -0.0050
-1 6 5 0.2722 -0.0096
-1 6 6 -0.5907 0.0200
-1 6 7 0.5666 -0.0252
-1 6 8 -0.5527 0.0252
-1 6 9 0.7368 -0.0073
-1 6 10 -0.7285 -0.0186
-1 7 1 2.2800 0.0233
-1 7 2 -0.4313 -0.0233
-1 7 3 -0.3949 0.0112
-1 7 4 0.0284 0.0087
-1 7 5 0.4977 -0.0191
-1 7 6 -0.5830 0.0183
-1 7 7 0.6399 -0.0104
-1 7 8 -0.8771 -0.0114
-1 7 9 0.8752 0.0374
-1 8 1 -0.4504 0.0416
-1 8 2 0.8032 -0.0295
-1 8 3 -0.1935 0.0074
-1 8 4 -0.4075 0.0060
-1 8 5 0.4325 -0.0080
-1 8 6 -0.3709 0.0038
-1 8 7 0.5380 0.0113
-1 8 8 -0.5515 -0.0316
-1 9 1 -0.8372 0.0418
-1 9 2 0.1846 -0.0226
-1 9 3 0.2516 0.0062
-1 9 4 -0.0010 0.0035
-1 9 5 -0.2916 -0.0110
-1 9 6 0.1741 0.0103
-1 9 7 -0.0365 0.0002
-1 10 1 0.1208 0.0227
-1 10 2 -0.2368 -0.0102
-1 10 3 -0.3710 0.0009
-1 10 4 0.8623 0.0110
-1 10 5 -0.7039 -0.0209
-1 10 6 0.3760 0.0193
-1 11 1 0.4078 0.0084
-1 11 2 0.3791 -0.0112
-1 11 3 -0.9095 0.0080
-1 11 4 0.6787 0.0026
-1 11 5 -0.2605 -0.0073
-1 12 1 -0.2059 0.0213
-1 12 2 0.5865 -0.0301
-1 12 3 -0.3320 0.0229
-1 13 1 -0.3115 0.0355
0 -14 3 -0.6881 0.0246
0 -14 4 0.8811 -0.0145
0 -14 5 -0.7293 0.0075
0 -14 6 0.2821 -0.0182
0 -14 7 -0.1139 0.0265
0 -14 8 0.3837 -0.0042
0 -14 9 -0.5337 -0.0384
0 -13 1 -0.3293 0.0247
0 -13 2 0.4063 -0.0266
0 -13 3 -0.6187 0.0106
0 -13 4 0.6490 0.0011
0 -13 5 -0.4554 0.0073
0 -13 6 0.4618 -0.0159
0 -13 7 -0.6311 -0.0004
0 -13 8 0.3906 0.0314
0 -13 9 0.2549 -0.0519
0 -13 10 -0.5653 0.0611
0 -13 11 0.2388 -0.0680
0 -12 1 0.2653 0.0216
0 -12 2 -0.0325 -0.0068
0 -12 3 -0.2976 -0.0053
0 -12 4 0.4683 0.0004
0 -12 5 -0.6631 0.0067
0 -12 6 0.6876 0.0004
0 -12 7 -0.0795 -0.0121
0 -12 8 -0.7852 0.0157
0 -12 9 0.9418 -0.0201
0 -12 10 -0.2834 0.0305
0 -12 11 -0.3000 -0.0255
0 -12 12 0.2540 -0.0091
0 -12 13 0.0435 0.0461
0 -11 1 0.4708 0.0023
0 -11 2 0.0589 0.0081
0 -11 3 -0.4033 -0.0059
0 -11 4 0.6106 -0.0000
0 -11 5 -0.4758 0.0013
0 -11 6 -0.2840 -0.0057
0 -11 7 1.0523 0.0151
0 -11 8 -0.8952 -0.0146
0 -11 9 0.0290 0.0010
0 -11 10 0.4568 0.0034
0 -11 11 -0.1533 0.0149
0 -11 12 -0.3201 -0.0350
0 -11 13 0.3721 0.0326
0 -11 14 -0.1233 -0.0174
0 -10 1 -0.1703 -0.0219
0 -10 2 0.3682 0.0209
0 -10 3 -0.2901 -0.0133
0 -10 4 -0.0861 0.0049
0 -10 5 0.7873 0.0088
0 -10 6 -1.1296 -0.0242
0 -10 7 0.5180 0.0260
0 -10 8 0.3847 -0.0119
0 -10 9 -0.4658 0.0001
0 -10 10 -0.2867 -0.0014
0 -10 11 0.9279 0.0049
0 -10 12 -0.8599 -0.0011
0 -10 13 0.3707 0.0005
0 -10 14 -0.0569 -0.0155
0 -9 1 -0.2226 -0.0434
0 -9 2 -0.3946 0.0339
0 -9 3 1.1107 -0.0219
0 -9 4 -1.5738 0.0053
0 -9 5 1.1813 0.0124
0 -9 6 0.0219 -0.0189
0 -9 7 -0.8347 0.0118
0 -9 8 0.3353 -0.0016
0 -9 9 0.8678 -0.0053
0 -9 10 -1.5093 0.0108
0 -9 11 1.1365 -0.0143
0 -9 12 -0.3128 0.0071
0 -9 13 -0.1753 0.0161
0 -9 14 0.0782 -0.0417
0 -9 15 0.2298 0.0469
0 -8 1 1.4693 -0.0484
0 -8 2 -2.4517 0.0396
0 -8 3 2.3735 -0.0256
0 -8 4 -0.9562 0.0073
0 -8 5 -0.8087 0.0053
0 -8 6 1.2486 -0.0085
0 -8 7 -0.0167 0.0066
0 -8 8 -1.4458 -0.0019
0 -8 9 1.7423 -0.0038
0 -8 10 -0.8778 0.0072
0 -8 11 -0.2113 -0.0041
0 -8 12 0.6811 -0.0092
0 -8 13 -0.3923 0.0268
0 -8 14 -0.1124 -0.0311
0 -8 15 0.3031 0.0158
0 -7 1 3.5101 -0.0411
0 -7 2 -2.3905 0.0303
0 -7 3 -0.1505 -0.0131
0 -7 4 1.9286 0.0007
0 -7 5 -1.2406 0.0045
0 -7 6 -0.9891 -0.0066
0 -7 7 2.3245 0.0067
0 -7 8 -1.7275 -0.0064
0 -7 9 0.1862 0.0055
0 -7 10 0.9364 -0.0015
0 -7 11 -1.0621 -0.0013
0 -7 12 0.4503 -0.0018
0 -7 13 0.1706 0.0012
0 -7 14 -0.3244 0.0100
0 -7 15 0.2039 -0.0184
0 -6 1 0.8724 -0.0043
0 -6 2 2.4266 -0.0112
0 -6 3 -3.0383 0.0127
0 -6 4 0.1686 -0.0049
0 -6 5 3.1338 -0.0006
0 -6 6 -3.5898 0.0014
0 -6 7 1.3989 0.0022
0 -6 8 0.8686 -0.0066
0 -6 9 -1.5900 0.0031
0 -6 10 0.9920 0.0056
0 -6 11 -0.0395 -0.0098
0 -6 12 -0.4571 0.0135
0 -6 13 0.3453 -0.0217
0 -6 14 -0.1433 0.0217
0 -6 15 0.2072 -0.0071
0 -5 1 -5.3518 0.0536
0 -5 2 3.4872 -0.0399
0 -5 3 2.0334 0.0144
0 -5 4 -5.6033 0.0030
0 -5 5 3.9632 -0.0117
0 -5 6 0.2980 0.0126
0 -5 7 -2.7824 -0.0060
0 -5 8 2.2870 0.0021
0 -5 9 -0.5588 -0.0035
0 -5 10 -0.6107 0.0033
0 -5 11 0.6604 -0.0046
0 -5 12 -0.0639 0.0108
0 -5 13 -0.2882 -0.0087
0 -5 14 0.0771 -0.0048
0 -5 15 0.1820 0.0090
0 -4 1 -2.8769 0.0607
0 -4 2 -4.2641 -0.0331
0 -4 3 6.1208 0.0156
0 -4 4 -1.1354 0.0017
0 -4 5 -4.7677 -0.0173
0 -4 6 6.0027 0.0186
0 -4 7 -3.0986 -0.0105
0 -4 8 -0.0386 0.0025
0 -4 9 1.1284 0.0058
0 -4 10 -0.4735 -0.0094
0 -4 11 -0.6086 0.0057
0 -4 12 1.0418 -0.0065
0 -4 13 -0.7221 0.0124
0 -4 14 0.3530 -0.0060
0 -4 15 -0.3144 -0.0104
0 -3 1 4.8587 0.0580
0 -3 2 -2.6047 -0.0578
0 -3 3 -6.0575 0.0353
0 -3 4 11.8470 0.0011
0 -3 5 -9.7103 -0.0182
0 -3 6 3.4544 0.0136
0 -3 7 0.7970 -0.0040
0 -3 8 -1.2430 -0.0054
0 -3 9 -0.1928 0.0112
0 -3 10 1.3932 -0.0110
0 -3 11 -1.5677 0.0120
0 -3 12 1.1005 -0.0125
0 -3 13 -0.7774 0.0016
0 -3 14 0.7730 0.0090
0 -3 15 -0.6291 0.0024
0 -2 1 -4.8766 0.0988
0 -2 2 15.8758 -0.0702
0 -2 3 -18.9442 0.0156
0 -2 4 11.8635 0.0123
0 -2 5 -2.5970 -0.0100
0 -2 6 -1.5028 0.0042
0 -2 7 0.5292 -0.0008
0 -2 8 1.4916 -0.0030
0 -2 9 -2.1305 0.0056
0 -2 10 1.5327 -0.0086
0 -2 11 -0.7845 0.0083
0 -2 12 0.5939 0.0003
0 -2 13 -0.7544 -0.0001
0 -2 14 0.6356 -0.0227
0 -2 15 -0.1779 0.0445
0 -1 1 -24.3470 0.0599
0 -1 2 22.5500 0.0020
0 -1 3 -10.8393 -0.0226
0 -1 4 0.6920 0.0100
0 -1 5 1.3170 -0.0028
0 -1 6 1.5971 0.0040
0 -1 7 -3.6114 -0.0024
0 -1 8 2.9472 -0.0009
0 -1 9 -1.2342 0.0034
0 -1 10 0.1769 -0.0015
0 -1 11 -0.1363 -0.0042
0 -1 12 0.4593 -0.0023
0 -1 13 -0.4275 0.0254
0 -1 14 0.0410 -0.0370
0 0 1 -20.6336 -0.0551
0 0 2 6.8263 0.0528
0 0 3 1.0322 -0.0204
0 0 4 0.5838 0.0050
0 0 5 -5.0677 -0.0031
0 0 6 6.0810 -0.0016
0 0 7 -3.6331 0.0049
0 0 8 0.9547 -0.0021
0 0 9 0.1329 -0.0055
0 0 10 0.0303 0.0126
0 0 11 -0.4079 -0.0064
0 0 12 0.4030 -0.0091
0 0 13 -0.1240 0.0079
0 0 14 -0.0571 0.0089
0 1 0 13.8107 0.1005
0 1 1 -1.5751 -0.0788
0 1 2 -1.4221 0.0367
0 1 3 -3.8836 -0.0173
0 1 4 8.5555 0.0075
0 1 5 -7.5498 0.0072
0 1 6 3.3905 -0.0141
0 1 7 -0.4078 0.0067
0 1 8 -0.2024 0.0070
0 1 9 -0.2662 -0.0169
0 1 10 0.5877 0.0134
0 1 11 -0.5220 -0.0046
0 1 12 0.3336 0.0118
0 1 13 -0.2241 -0.0240
0 2 0 -2.8114 0.0790
0 2 1 0.3669 -0.0523
0 2 2 7.0593 0.0430
0 2 3 -10.2308 -0.0271
0 2 4 6.8431 -0.0012
0 2 5 -1.7266 0.0173
0 2 6 -0.6857 -0.0128
0 2 7 0.4112 -0.0001
0 2 8 0.3851 0.0096
0 2 9 -0.5862 -0.0077
0 2 10 0.4397 0.0018
0 2 11 -0.3365 -0.0083
0 2 12 0.2881 0.0137
0 2 13 -0.2029 0.0069
0 3 0 1.3748 0.0631
0 3 1 -8.5428 -0.0719
0 3 2 9.2002 0.0547
0 3 3 -4.1195 -0.0165
0 3 4 -0.7332 -0.0093
0 3 5 1.8976 0.0140
0 3 6 -0.7057 -0.0093
0 3 7 -0.2658 0.0032
0 3 8 0.3104 -0.0031
0 3 9 -0.1234 0.0061
0 3 10 0.1004 -0.0011
0 3 11 -0.0741 0.0001
0 3 12 -0.0227 -0.0194
0 4 0 7.7833 0.0801
0 4 1 -6.0502 -0.0640
0 4 2 0.6842 0.0266
0 4 3 2.7774 -0.0000
0 4 4 -2.5070 -0.0110
0 4 5 0.7380 0.0136
0 4 6 0.1420 -0.0089
0 4 7 0.0041 0.0042
0 4 8 -0.2044 -0.0031
0 4 9 0.1879 -0.0006
0 4 10 -0.2613 -0.0022
0 4 11 0.3831 0.0217
0 4 12 -0.2982 -0.0303
0 5 0 2.2193 0.0386
0 5 1 2.1109 -0.0121
0 5 2 -3.6991 -0.0044
0 5 3 2.3273 0.0129
0 5 4 -0.4675 -0.0157
0 5 5 -0.0900 0.0073
0 5 6 -0.2838 0.0039
0 5 7 0.5249 -0.0083
0 5 8 -0.5236 0.0089
0 5 9 0.6685 0.0006
0 5 10 -0.8013 -0.0261
0 5 11 0.5825 0.0408
0 6 0 -3.5398 -0.0190
0 6 1 3.5454 0.0242
0 6 2 -1.6941 -0.0271
0 6 3 0.1252 0.0253
0 6 4 0.0242 -0.0100
0 6 5 0.5849 -0.0077
0 6 6 -0.9014 0.0146
0 6 7 0.9152 -0.0128
0 6 8 -1.0595 -0.0013
0 6 9 1.1363 0.0317
0 6 10 -0.8043 -0.0537
0 7 0 -2.6660 -0.0443
0 7 1 0.9303 0.0471
0 7 2 0.1777 -0.0426
0 7 3 0.0131 0.0225
0 7 4 -0.7765 0.0002
0 7 5 1.1068 -0.0115
0 7 6 -1.0397 0.0143
0 7 7 1.0759 -0.0062
0 7 8 -1.0723 -0.0182
0 7 9 0.7222 0.0396
0 8 0 -0.2271 -0.0556
0 8 1 -0.3996 0.0528
0 8 2 0.0039 -0.0329
0 8 3 0.7394 0.0092
0 8 4 -0.9008 0.0067
0 8 5 0.6075 -0.0190
0 8 6 -0.4986 0.0253
0 8 7 0.5133 -0.0166
0 8 8 -0.3135 0.0032
0 9 0 0.3949 -0.0431
0 9 1 0.1083 0.0276
0 9 2 -0.6733 -0.0082
0 9 3 0.5054 -0.0063
0 9 4 0.0763 0.0214
0 9 5 -0.2598 -0.0367
0 9 6 0.0873 0.0414
0 9 7 -0.0339 -0.0364
0 10 0 -0.3922 -0.0107
0 10 1 0.7581 -0.0024
0 10 2 -0.3137 0.0086
0 10 3 -0.4205 -0.0143
0 10 4 0.5484 0.0245
0 10 5 -0.1917 -0.0316
0 10 6 -0.0209 0.0309
0 11 0 -0.7314 0.0136
0 11 1 0.2768 -0.0123
0 11 2 0.3230 0.0043
0 11 3 -0.2835 -0.0015
0 11 4 -0.1437 0.0035
0 12 0 -0.0563 0.0189
0 12 1 -0.1851 -0.0034
0 12 2 -0.0466 -0.0079
0 13 0 0.2348 0.0091
1 -14 2 0.2144 -0.0018
1 -14 3 -0.4794 0.0065
1 -14 4 0.6638 0.0014
1 -14 5 -0.4082 0.0019
1 -14 6 0.1194 -0.0192
1 -14 7 -0.2281 0.0234
1 -14 8 0.3281 -0.0013
1 -14 9 0.0291 -0.0263
1 -14 10 -0.4098 0.0413
1 -13 0 0.1637 0.0223
1 -13 1 0.1169 -0.0015
1 -13 2 -0.0101 -0.0028
1 -13 3 -0.2907 -0.0065
1 -13 4 0.3827 0.0058
1 -13 5 -0.5132 0.0068
1 -13 6 0.8397 -0.0092
1 -13 7 -0.7522 -0.0046
1 -13 8 -0.0143 0.0165
1 -13 9 0.5918 -0.0198
1 -13 10 -0.2419 0.0268
1 -13 11 -0.5092 -0.0356
1 -13 12 0.7584 0.0236
1 -12 0 -0.4313 0.0053
1 -12 1 0.5177 -0.0021
1 -12 2 -0.1219 0.0089
1 -12 3 -0.2671 -0.0074
1 -12 4 0.7165 -0.0022
1 -12 5 -1.1734 0.0036
1 -12 6 0.9473 0.0025
1 -12 7 0.0108 -0.0016
1 -12 8 -0.5537 -0.0041
1 -12 9 -0.0030 0.0002
1 -12 10 0.8476 0.0080
1 -12 11 -0.9920 0.0012
1 -12 12 0.5814 -0.0261
1 -12 13 -0.3190 0.0378
1 -11 0 -0.5193 0.0117
1 -11 1 0.0551 -0.0186
1 -11 2 0.3739 0.0153
1 -11 3 -0.7562 -0.0040
1 -11 4 1.0410 -0.0019
1 -11 5 -0.6630 0.0039
1 -11 6 -0.2164 -0.0111
1 -11 7 0.4393 0.0176
1 -11 8 0.3514 -0.0122
1 -11 9 -1.0586 0.0027
1 -11 10 0.8330 -0.0054
1 -11 11 -0.1748 0.0173
1 -11 12 -0.0646 -0.0190
1 -11 13 -0.1731 0.0066
1 -11 14 0.3717 0.0002
1 -10 0 0.4401 0.0351
1 -10 1 -0.6955 -0.0338
1 -10 2 0.6435 0.0200
1 -10 3 -0.4356 -0.0067
1 -10 4 -0.1435 -0.0037
1 -10 5 0.7084 0.0145
1 -10 6 -0.3541 -0.0197
1 -10 7 -0.6918 0.0136
1 -10 8 1.0742 -0.0043
1 -10 9 -0.3008 0.0018
1 -10 10 -0.6406 -0.0031
1 -10 11 0.7779 -0.0005
1 -10 12 -0.2277 0.0061
1 -10 13 -0.2888 0.0007
1 -10 14 0.3490 -0.0246
1 -9 0 0.8290 0.0474
1 -9 1 -0.1803 -0.0366
1 -9 2 -0.6361 0.0221
1 -9 3 1.3041 -0.0089
1 -9 4 -1.2392 -0.0039
1 -9 5 0.0738 0.0110
1 -9 6 1.1830 -0.0098
1 -9 7 -1.0625 0.0060
1 -9 8 -0.3074 -0.0036
1 -9 9 1.4078 0.0008
1 -9 10 -1.3110 0.0034
1 -9 11 0.4381 -0.0057
1 -9 12 0.3057 -0.0027
1 -9 13 -0.4476 0.0260
1 -9 14 0.1654 -0.0495
1 -9 15 0.1100 0.0512
1 -8 0 -0.8180 0.0384
1 -8 1 2.0993 -0.0309
1 -8 2 -2.4604 0.0223
1 -8 3 1.3377 -0.0105
1 -8 4 0.6992 0.0013
1 -8 5 -1.8031 0.0021
1 -8 6 0.8226 -0.0038
1 -8 7 1.0893 0.0048
1 -8 8 -1.9707 -0.0046
1 -8 9 1.3512 0.0044
1 -8 10 -0.2091 -0.0031
1 -8 11 -0.4630 0.0029
1 -8 12 0.4002 -0.0122
1 -8 13 0.0265 0.0270
1 -8 14 -0.3171 -0.0287
1 -8 15 0.3671 0.0150
1 -7 0 -3.6674 0.0207
1 -7 1 3.1370 -0.0148
1 -7 2 -0.6600 0.0037
1 -7 3 -1.8058 0.0025
1 -7 4 1.8471 -0.0003
1 -7 5 0.5417 -0.0028
1 -7 6 -2.7092 0.0031
1 -7 7 2.6166 0.0003
1 -7 8 -0.9616 -0.0077
1 -7 9 -0.4053 0.0108
1 -7 10 0.6393 -0.0047
1 -7 11 -0.0807 0.0004
1 -7 12 -0.5263 -0.0029
1 -7 13 0.7039 -0.0001
1 -7 14 -0.5988 0.0088
1 -7 15 0.5835 -0.0069
1 -6 0 -2.8656 -0.0172
1 -6 1 -0.7778 0.0328
1 -6 2 2.5857 -0.0322
1 -6 3 -0.3692 0.0140
1 -6 4 -3.6863 0.0042
1 -6 5 5.2804 -0.0134
1 -6 6 -3.1484 0.0124
1 -6 7 0.0126 -0.0010
1 -6 8 1.3362 -0.0096
1 -6 9 -0.7248 0.0077
1 -6 10 -0.4598 -0.0013
1 -6 11 1.0787 -0.0019
1 -6 12 -0.9009 0.0097
1 -6 13 0.4939 -0.0176
1 -6 14 -0.4479 0.0088
1 -6 15 0.6219 0.0088
1 -5 0 2.6258 -0.0717
1 -5 1 -2.4105 0.0661
1 -5 2 -2.7222 -0.0359
1 -5 3 7.6848 0.0083
1 -5 4 -7.2211 0.0087
1 -5 5 2.1866 -0.0175
1 -5 6 2.1154 0.0127
1 -5 7 -2.5701 0.0000
1 -5 8 0.5777 -0.0060
1 -5 9 1.1449 0.0064
1 -5 10 -1.4078 -0.0057
1 -5 11 0.6229 -0.0023
1 -5 12 0.1566 0.0107
1 -5 13 -0.2678 -0.0036
1 -5 14 -0.0036 -0.0073
1 -5 15 0.0959 -0.0006
1 -4 0 1.1090 -0.0740
1 -4 1 6.2464 0.0498
1 -4 2 -10.0984 -0.0337
1 -4 3 5.9443 0.0200
1 -4 4 1.8495 0.0012
1 -4 5 -5.7272 -0.0131
1 -4 6 3.7374 0.0074
1 -4 7 0.1191 0.0011
1 -4 8 -1.9901 -0.0060
1 -4 9 1.4449 0.0087
1 -4 10 -0.0088 -0.0042
1 -4 11 -0.9309 -0.0018
1 -4 12 0.9985 -0.0019
1 -4 13 -0.7399 0.0023
1 -4 14 0.6731 0.0150
1 -4 15 -0.6217 -0.0296
1 -3 0 -8.4622 -0.0489
1 -3 1 8.6688 0.0591
1 -3 2 -0.0707 -0.0555
1 -3 3 -8.8585 0.0225
1 -3 4 9.8408 0.0062
1 -3 5 -4.0165 -0.0079
1 -3 6 -1.5137 0.0003
1 -3 7 2.7080 0.0028
1 -3 8 -0.9794 -0.0041
1 -3 9 -0.7798 0.0023
1 -3 10 1.3030 -0.0006
1 -3 11 -0.9835 0.0039
1 -3 12 0.7386 0.0002
1 -3 13 -0.9010 -0.0172
1 -3 14 0.9973 0.0220
1 -3 15 -0.6621 -0.0026
1 -2 0 -2.9671 -0.0638
1 -2 1 -9.0886 0.0605
1 -2 2 16.4457 -0.0156
1 -2 3 -12.5018 -0.0186
1 -2 4 2.8754 0.0138
1 -2 5 2.9458 0.0005
1 -2 6 -2.3378 -0.0029
1 -2 7 -0.6185 0.0011
1 -2 8 2.0049 0.0005
1 -2 9 -1.3999 -0.0008
1 -2 10 0.3192 -0.0020
1 -2 11 0.0226 -0.0013
1 -2 12 0.3898 0.0101
1 -2 13 -0.7863 -0.0030
1 -2 14 0.7031 -0.0197
1 -1 0 18.0891 -0.0174
1 -1 1 -21.2850 -0.0384
1 -1 2 12.1978 0.0630
1 -1 3 -0.8031 -0.0362
1 -1 4 -3.0692 0.0047
1 -1 5 -0.1307 0.0046
1 -1 6 3.7184 -0.0053
1 -1 7 -3.8391 0.0046
1 -1 8 1.6793 -0.0014
1 -1 9 0.1793 -0.0016
1 -1 10 -0.6258 0.0062
1 -1 11 0.1194 -0.0083
1 -1 12 0.4320 -0.0058
1 -1 13 -0.6218 0.0244
1 -1 14 0.5807 -0.0197
1 0 0 21.1156 0.1005
1 0 1 -8.9032 -0.1084
1 0 2 -0.9731 0.0608
1 0 3 0.9816 -0.0164
1 0 4 4.5286 -0.0014
1 0 5 -7.4776 0.0112
1 0 6 5.5713 -0.0165
1 0 7 -2.0092 0.0100
1 0 8 -0.1197 0.0021
1 0 9 0.4300 -0.0127
1 0 10 0.0131 0.0145
1 0 11 -0.4001 -0.0006
1 0 12 0.6111 -0.0117
1 0 13 -0.7391 0.0016
1 0 14 0.7004 0.0122
1 1 0 4.0147 0.1107
1 1 1 1.4473 -0.0636
1 1 2 2.8325 0.0277
1 1 3 -9.1997 -0.0111
1 1 4 10.1159 -0.0086
1 1 5 -5.9933 0.0239
1 1 6 1.7468 -0.0190
1 1 7 -0.1129 0.0021
1 1 8 0.2737 0.0134
1 1 9 -0.6065 -0.0182
1 1 10 0.6142 0.0084
1 1 11 -0.5876 -0.0001
1 1 12 0.6474 0.0078
1 1 13 -0.5951 -0.0101
1 2 0 -0.4399 0.0431
1 2 1 -6.7638 -0.0344
1 2 2 12.0891 0.0288
1 2 3 -10.3140 -0.0043
1 2 4 4.6598 -0.0192
1 2 5 -0.7342 0.0195
1 2 6 0.1550 -0.0057
1 2 7 -0.9108 -0.0082
1 2 8 1.1484 0.0145
1 2 9 -0.8119 -0.0085
1 2 10 0.5155 0.0017
1 2 11 -0.3657 -0.0039
1 2 12 0.1600 -0.0023
1 3 0 9.1236 0.0345
1 3 1 -12.0477 -0.0377
1 3 2 8.1078 0.0140
1 3 3 -2.2970 0.0092
1 3 4 -0.4152 -0.0115
1 3 5 -0.1419 0.0037
1 3 6 1.2799 0.0047
1 3 7 -1.4005 -0.0105
1 3 8 0.9091 0.0071
1 3 9 -0.5156 0.0001
1 3 10 0.1899 -0.0034
1 3 11 0.2201 0.0144
1 3 12 -0.4546 -0.0321
1 4 0 9.2959 0.0260
1 4 1 -4.5521 -0.0059
1 4 2 -0.0226 -0.0078
1 4 3 1.0985 0.0055
1 4 4 0.2602 -0.0005
1 4 5 -1.3889 -0.0045
1 4 6 1.3087 0.0111
1 4 7 -0.8036 -0.0098
1 4 8 0.4919 0.0013
1 4 9 -0.1315 0.0078
1 4 10 -0.3891 -0.0245
1 4 11 0.6303 0.0442
1 5 0 0.9884 -0.0146
1 5 1 1.6329 0.0172
1 5 2 -1.2532 -0.0096
1 5 3 -0.4109 0.0055
1 5 4 1.2180 -0.0005
1 5 5 -0.8523 -0.0091
1 5 6 0.3330 0.0111
1 5 7 -0.1531 -0.0027
1 5 8 -0.0964 -0.0097
1 5 9 0.5305 0.0316
1 5 10 -0.6592 -0.0575
1 6 0 -2.2753 -0.0253
1 6 1 1.0547 0.0194
1 6 2 0.4906 -0.0190
1 6 3 -0.8770 0.0139
1 6 4 0.2261 -0.0013
1 6 5 0.3536 -0.0045
1 6 6 -0.4241 0.0006
1 6 7 0.4697 0.0071
1 6 8 -0.6621 -0.0255
1 6 9 0.5892 0.0518
1 7 0 -0.6133 -0.0245
1 7 1 -0.5578 0.0289
1 7 2 0.5860 -0.0247
1 7 3 0.2377 0.0120
1 7 4 -0.8187 -0.0045
1 7 5 0.7433 0.0020
1 7 6 -0.5556 0.0018
1 7 7 0.5273 0.0023
1 7 8 -0.3428 -0.0177
1 7 9 0.0059 0.0261
1 8 0 0.6039 -0.0248
1 8 1 -0.3673 0.0201
1 8 2 -0.4720 -0.0100
1 8 3 0.8916 0.0054
1 8 4 -0.5740 -0.0017
1 8 5 0.1967 -0.0096
1 8 6 -0.1302 0.0193
1 8 7 0.0515 -0.0187
1 9 0 0.0989 -0.0059
1 9 1 0.6451 -0.0026
1 9 2 -0.7959 0.0029
1 9 3 0.2344 -0.0011
1 9 4 0.1935 0.0079
1 9 5 -0.1030 -0.0187
1 9 6 -0.0496 0.0251
1 10 0 -0.7088 0.0117
1 10 1 0.6458 -0.0138
1 10 2 -0.0299 0.0077
1 10 3 -0.2412 -0.0033
1 10 4 -0.0832 0.0037
1 10 5 0.3797 -0.0064
1 11 0 -0.2747 0.0255
1 11 1 -0.1401 -0.0224
1 11 2 0.0982 0.0112
1 11 3 0.4014 -0.0008
1 12 0 0.4130 0.0411
1 12 1 -0.0845 -0.0296
2 -15 5 -0.2041 0.0050
2 -15 6 -0.2119 -0.0226
2 -15 7 0.3654 0.0470
2 -14 1 0.0101 -0.0231
2 -14 2 -0.1387 0.0057
2 -14 3 -0.0404 -0.0046
2 -14 4 0.0326 0.0057
2 -14 5 0.1259 0.0098
2 -14 6 0.0503 -0.0307
2 -14 7 -0.2989 0.0353
2 -14 8 -0.0696 -0.0262
2 -14 9 0.7673 0.0195
2 -14 10 -0.8313 -0.0147
2 -13 0 -0.0124 0.0270
2 -13 1 0.4333 -0.0110
2 -13 2 -0.3674 0.0109
2 -13 3 0.2249 -0.0125
2 -13 4 -0.0141 0.0015
2 -13 5 -0.5592 0.0107
2 -13 6 0.9391 -0.0106
2 -13 7 -0.3688 0.0075
2 -13 8 -0.5590 -0.0130
2 -13 9 0.6194 0.0189
2 -13 10 0.1487 -0.0135
2 -13 11 -0.6581 0.0064
2 -13 12 0.4768 -0.0122
2 -12 0 -0.5142 0.0157
2 -12 1 0.4525 -0.0181
2 -12 2 -0.1948 0.0185
2 -12 3 -0.1743 -0.0087
2 -12 4 0.8534 0.0012
2 -12 5 -1.2078 -0.0046
2 -12 6 0.5680 0.0071
2 -12 7 0.2698 -0.0004
2 -12 8 -0.1050 -0.0067
2 -12 9 -0.7281 0.0066
2 -12 10 1.0074 -0.0068
2 -12 11 -0.5254 0.0137
2 -12 12 0.0800 -0.0161
2 -12 13 -0.1037 0.0003
2 -11 0 -0.0088 0.0294
2 -11 1 -0.3267 -0.0291
2 -11 2 0.5421 0.0165
2 -11 3 -0.8826 -0.0051
2 -11 4 0.9096 0.0039
2 -11 5 -0.2336 -0.0057
2 -11 6 -0.2510 0.0053
2 -11 7 -0.3405 -0.0064
2 -11 8 1.2270 0.0081
2 -11 9 -1.1530 -0.0038
2 -11 10 0.2917 -0.0048
2 -11 11 0.2687 0.0057
2 -11 12 -0.1300 0.0087
2 -11 13 -0.2258 -0.0269
2 -11 14 0.3329 0.0273
2 -10 0 1.0413 0.0361
2 -10 1 -0.9355 -0.0224
2 -10 2 0.6773 0.0051
2 -10 3 -0.2142 0.0040
2 -10 4 -0.4237 -0.0057
2 -10 5 0.3593 0.0015
2 -10 6 0.7351 0.0074
2 -10 7 -1.5821 -0.0130
2 -10 8 1.0616 0.0093
2 -10 9 0.1475 -0.0015
2 -10 10 -0.7194 -0.0012
2 -10 11 0.3891 -0.0055
2 -10 12 0.1852 0.0153
2 -10 13 -0.4584 -0.0123
2 -10 14 0.4119 -0.0088
2 -9 0 0.9738 0.0183
2 -9 1 -0.1279 -0.0023
2 -9 2 -0.6483 -0.0088
2 -9 3 0.9063 0.0128
2 -9 4 -0.0430 -0.0089
2 -9 5 -1.4620 -0.0011
2 -9 6 1.9455 0.0082
2 -9 7 -0.7787 -0.0077
2 -9 8 -0.6885 0.0039
2 -9 9 1.0611 0.0001
2 -9 10 -0.4501 -0.0012
2 -9 11 -0.2416 -0.0028
2 -9 12 0.4902 0.0021
2 -9 13 -0.3740 0.0140
2 -9 14 0.2025 -0.0334
2 -8 0 -0.9478 -0.0057
2 -8 1 1.6009 0.0124
2 -8 2 -0.9183 -0.0164
2 -8 3 -0.9538 0.0154
2 -8 4 2.4818 -0.0073
2 -8 5 -1.9812 -0.0014
2 -8 6 -0.0873 0.0062
2 -8 7 1.5387 -0.0079
2 -8 8 -1.2769 0.0036
2 -8 9 0.2104 0.0037
2 -8 10 0.4257 -0.0034
2 -8 11 -0.3327 -0.0003
2 -8 12 -0.0780 -0.0079
2 -8 13 0.3324 0.0218
2 -8 14 -0.3467 -0.0232
2 -8 15 0.3664 0.0159
2 -7 0 -2.5918 -0.0234
2 -7 1 0.5442 0.0295
2 -7 2 2.1406 -0.0308
2 -7 3 -2.8670 0.0204
2 -7 4 0.6538 -0.0049
2 -7 5 2.2593 -0.0077
2 -7 6 -2.9554 0.0148
2 -7 7 1.3301 -0.0106
2 -7 8 0.4105 -0.0019
2 -7 9 -0.7703 0.0060
2 -7 10 0.0444 -0.0012
2 -7 11 0.7728 0.0033
2 -7 12 -1.0486 -0.0100
2 -7 13 0.8746 0.0075
2 -7 14 -0.7483 -0.0052
2 -7 15 0.8126 0.0160
2 -6 0 0.0331 -0.0493
2 -6 1 -2.6527 0.0515
2 -6 2 1.4565 -0.0337
2 -6 3 2.8086 0.0088
2 -6 4 -5.7494 0.0097
2 -6 5 4.4399 -0.0200
2 -6 6 -0.7585 0.0172
2 -6 7 -1.5351 -0.0025
2 -6 8 1.1915 -0.0065
2 -6 9 0.3455 0.0043
2 -6 10 -1.4034 -0.0043
2 -6 11 1.4400 0.0051
2 -6 12 -0.9325 0.0018
2 -6 13 0.6301 -0.0022
2 -6 14 -0.6825 -0.0145
2 -6 15 0.6652 0.0264
2 -5 0 1.9295 -0.0564
2 -5 1 2.0397 0.0333
2 -5 2 -7.7547 -0.0076
2 -5 3 9.0922 -0.0063
2 -5 4 -4.5430 0.0152
2 -5 5 -1.1182 -0.0167
2 -5 6 3.0098 0.0051
2 -5 7 -1.2086 0.0057
2 -5 8 -1.1318 -0.0062
2 -5 9 1.9454 0.0053
2 -5 10 -1.3454 -0.0028
2 -5 11 0.4262 -0.0061
2 -5 12 -0.0261 0.0065
2 -5 13 0.0921 0.0074
2 -5 14 -0.0873 -0.0113
2 -5 15 -0.0818 -0.0050
2 -4 0 -6.6537 -0.0163
2 -4 1 12.1198 0.0042
2 -4 2 -10.0141 -0.0063
2 -4 3 1.9144 0.0015
2 -4 4 4.3324 0.0076
2 -4 5 -4.0825 -0.0028
2 -4 6 0.0886 -0.0077
2 -4 7 2.6509 0.0086
2 -4 8 -2.4936 -0.0050
2 -4 9 0.9457 0.0001
2 -4 10 0.2089 0.0080
2 -4 11 -0.4116 -0.0079
2 -4 12 0.2138 -0.0007
2 -4 13 -0.2833 -0.0048
2 -4 14 0.5317 0.0238
2 -4 15 -0.5023 -0.0266
2 -3 0 -13.5874 -0.0018
2 -3 1 7.0232 0.0179
2 -3 2 3.3755 -0.0115
2 -3 3 -7.7765 -0.0070
2 -3 4 3.7613 0.0050
2 -3 5 2.3590 0.0099
2 -3 6 -4.4828 -0.0133
2 -3 7 2.6150 0.0070
2 -3 8 -0.1661 0.0003
2 -3 9 -0.7137 -0.0075
2 -3 10 0.2619 0.0073
2 -3 11 0.2600 -0.0023
2 -3 12 -0.1087 0.0102
2 -3 13 -0.3818 -0.0237
2 -3 14 0.5818 0.0165
2 -2 0 -0.5250 -0.0095
2 -2 1 -9.5592 -0.0099
2 -2 2 9.7774 0.0361
2 -2 3 -1.6936 -0.0266
2 -2 4 -5.1668 -0.0029
2 -2 5 5.2626 0.0153
2 -2 6 -1.3689 -0.0110
2 -2 7 -1.3906 0.0040
2 -2 8 1.3058 0.0035
2 -2 9 0.1275 -0.0063
2 -2 10 -1.0380 0.0047
2 -2 11 0.8437 -0.0094
2 -2 12 -0.1388 0.0123
2 -2 13 -0.3939 0.0019
2 -2 14 0.6303 -0.0156
2 -1 0 14.0738 0.0554
2 -1 1 -9.1922 -0.0832
2 -1 2 -1.3774 0.0591
2 -1 3 6.6702 -0.0130
2 -1 4 -3.6949 -0.0099
2 -1 5 -1.6633 0.0128
2 -1 6 3.6531 -0.0116
2 -1 7 -2.0517 0.0052
2 -1 8 -0.2601 0.0031
2 -1 9 1.3049 -0.0073
2 -1 10 -1.0641 0.0101
2 -1 11 0.3711 -0.0056
2 -1 12 0.2664 -0.0102
2 -1 13 -0.7882 0.0143
2 -1 14 1.0328 0.0069
2 0 0 6.1189 0.1041
2 0 1 4.0266 -0.0706
2 0 2 -5.6929 0.0221
2 0 3 -0.2315 0.0003
2 0 4 5.6004 -0.0088
2 0 5 -5.6673 0.0176
2 0 6 2.4473 -0.0161
2 0 7 0.1889 0.0044
2 0 8 -0.8808 0.0056
2 0 9 0.5166 -0.0106
2 0 10 -0.0854 0.0059
2 0 11 -0.2851 0.0067
2 0 12 0.7468 -0.0054
2 0 13 -1.0469 -0.0152
2 1 0 -4.9612 0.0440
2 1 1 2.3375 -0.0137
2 1 2 5.1102 0.0065
2 1 3 -8.7847 0.0012
2 1 4 6.3547 -0.0179
2 1 5 -2.0170 0.0224
2 1 6 -0.2148 -0.0117
2 1 7 0.1620 0.0002
2 1 8 0.3807 0.0071
2 1 9 -0.4558 -0.0064
2 1 10 0.3734 -0.0017
2 1 11 -0.4924 0.0006
2 1 12 0.5747 0.0111
2 1 13 -0.3838 -0.0101
2 2 0 2.0956 -0.0049
2 2 1 -9.0026 -0.0043
2 2 2 9.9365 -0.0001
2 2 3 -5.4534 0.0174
2 2 4 0.9773 -0.0215
2 2 5 0.2939 0.0115
2 2 6 0.5360 -0.0024
2 2 7 -1.1890 -0.0043
2 2 8 0.9959 0.0065
2 2 9 -0.5974 -0.0009
2 2 10 0.3740 -0.0018
2 2 11 -0.1014 0.0002
2 2 12 -0.2457 -0.0092
2 3 0 10.4393 -0.0092
2 3 1 -8.7626 0.0149
2 3 2 3.5180 -0.0257
2 3 3 0.0450 0.0197
2 3 4 -0.1768 -0.0054
2 3 5 -1.1193 -0.0025
2 3 6 1.6961 0.0079
2 3 7 -1.3746 -0.0106
2 3 8 0.9459 0.0043
2 3 9 -0.5998 0.0034
2 3 10 0.0565 -0.0093
2 3 11 0.4854 0.0228
2 4 0 5.9011 -0.0374
2 4 1 -1.3446 0.0399
2 4 2 -0.6601 -0.0218
2 4 3 -0.1488 0.0018
2 4 4 1.4850 0.0068
2 4 5 -1.7796 -0.0128
2 4 6 1.3711 0.0160
2 4 7 -1.0722 -0.0085
2 4 8 0.8197 -0.0025
2 4 9 -0.2399 0.0125
2 4 10 -0.3484 -0.0288
2 4 11 0.3962 0.0419
2 5 0 -0.3650 -0.0420
2 5 1 0.8160 0.0210
2 5 2 0.5124 -0.0036
2 5 3 -1.5771 -0.0032
2 5 4 1.4745 0.0103
2 5 5 -0.9148 -0.0149
2 5 6 0.7028 0.0084
2 5 7 -0.6258 0.0010
2 5 8 0.2388 -0.0087
2 5 9 0.1603 0.0239
2 5 10 -0.1256 -0.0393
2 6 0 -0.5850 -0.0095
2 6 1 -0.8242 0.0028
2 6 2 1.5064 -0.0016
2 6 3 -1.0361 -0.0044
2 6 4 0.2945 0.0084
2 6 5 -0.0943 -0.0030
2 6 6 0.1910 -0.0010
2 6 7 -0.0908 0.0001
2 6 8 -0.0169 -0.0067
2 6 9 -0.1488 0.0183
2 7 0 1.0318 0.0062
2 7 1 -1.3567 -0.0047
2 7 2 0.6525 0.0082
2 7 3 0.1627 -0.0070
2 7 4 -0.2903 -0.0021
2 7 5 0.0161 0.0044
2 7 6 0.0943 0.0039
2 7 7 -0.1403 -0.0087
2 7 8 0.3288 0.0073
2 8 0 1.0760 0.0184
2 8 1 -0.2810 -0.0215
2 8 2 -0.4227 0.0141
2 8 3 0.3407 0.0026
2 8 4 0.0926 -0.0111
2 8 5 -0.2247 0.0052
2 8 6 0.1764 0.0039
2 8 7 -0.2398 -0.0114
2 9 0 -0.0685 0.0256
2 9 1 0.5327 -0.0193
2 9 2 -0.2124 0.0016
2 9 3 -0.2536 0.0134
2 9 4 0.2080 -0.0181
2 9 5 0.0712 0.0159
2 10 0 -0.3848 0.0172
2 10 1 -0.0484 -0.0123
2 10 2 0.3462 0.0008
2 10 3 -0.0194 0.0122
2 10 4 -0.4283 -0.0219
2 11 0 0.4302 0.0323
2 11 1 -0.4516 -0.0309
2 11 2 -0.0987 0.0168
2 12 0 0.5468 0.0548
3 -15 4 0.1074 0.0029
3 -15 5 0.0681 0.0054
3 -15 6 -0.1249 -0.0302
3 -15 7 -0.1594 0.0525
3 -15 8 0.1859 -0.0557
3 -14 0 0.2686 0.0358
3 -14 1 0.1640 -0.0172
3 -14 2 -0.2563 0.0070
3 -14 3 0.2429 -0.0084
3 -14 4 -0.3297 0.0006
3 -14 5 0.0714 0.0204
3 -14 6 0.5141 -0.0368
3 -14 7 -0.5104 0.0402
3 -14 8 -0.3225 -0.0405
3 -14 9 0.9213 0.0443
3 -14 10 -0.5815 -0.0434
3 -14 11 -0.0535 0.0324
3 -13 0 -0.1673 0.0112
3 -13 1 0.4299 -0.0047
3 -13 2 -0.4693 0.0086
3 -13 3 0.4583 -0.0047
3 -13 4 0.0135 -0.0068
3 -13 5 -0.7643 0.0117
3 -13 6 0.7294 -0.0099
3 -13 7 0.2138 0.0134
3 -13 8 -0.7875 -0.0239
3 -13 9 0.3578 0.0309
3 -13 10 0.1908 -0.0287
3 -13 11 -0.0790 0.0225
3 -13 12 -0.3133 -0.0156
3 -12 0 -0.3673 0.0035
3 -12 1 0.2842 -0.0092
3 -12 2 -0.2418 0.0072
3 -12 3 -0.1346 -0.0013
3 -12 4 0.7017 0.0035
3 -12 5 -0.5276 -0.0104
3 -12 6 -0.3114 0.0114
3 -12 7 0.5372 -0.0058
3 -12 8 0.1473 -0.0012
3 -12 9 -0.5645 0.0078
3 -12 10 0.0731 -0.0123
3 -12 11 0.6011 0.0090
3 -12 12 -0.7237 0.0083
3 -12 13 0.4567 -0.0368
3 -11 0 0.2674 0.0120
3 -11 1 -0.3045 -0.0078
3 -11 2 0.3326 -0.0001
3 -11 3 -0.4075 0.0003
3 -11 4 -0.0285 0.0064
3 -11 5 0.6352 -0.0140
3 -11 6 -0.3114 0.0204
3 -11 7 -0.7288 -0.0210
3 -11 8 1.0357 0.0116
3 -11 9 -0.2059 0.0019
3 -11 10 -0.6887 -0.0077
3 -11 11 0.8555 -0.0017
3 -11 12 -0.5654 0.0260
3 -11 13 0.3186 -0.0506
3 -11 14 -0.1907 0.0539
3 -10 0 0.8843 0.0042
3 -10 1 -0.5114 0.0080
3 -10 2 0.0656 -0.0143
3 -10 3 0.5394 0.0114
3 -10 4 -0.7515 -0.0004
3 -10 5 -0.1577 -0.0154
3 -10 6 1.4013 0.0250
3 -10 7 -1.4442 -0.0195
3 -10 8 0.3101 0.0058
3 -10 9 0.6203 0.0055
3 -10 10 -0.6705 -0.0083
3 -10 11 0.3263 -0.0037
3 -10 12 -0.1192 0.0264
3 -10 13 0.0592 -0.0376
3 -10 14 0.0444 0.0244
3 -9 0 0.4517 -0.0152
3 -9 1 0.2844 0.0245
3 -9 2 -0.6577 -0.0251
3 -9 3 0.1544 0.0162
3 -9 4 1.2574 0.0002
3 -9 5 -2.2318 -0.0137
3 -9 6 1.5536 0.0157
3 -9 7 -0.0281 -0.0109
3 -9 8 -0.6934 0.0032
3 -9 9 0.3410 0.0070
3 -9 10 0.1624 -0.0082
3 -9 11 -0.2292 -0.0066
3 -9 12 0.0206 0.0182
3 -9 13 0.0980 -0.0091
3 -9 14 -0.0203 -0.0071
3 -8 0 -0.7835 -0.0271
3 -8 1 0.3900 0.0307
3 -8 2 1.1633 -0.0288
3 -8 3 -2.8127 0.0192
3 -8 4 2.8106 -0.0067
3 -8 5 -0.8740 -0.0024
3 -8 6 -1.0118 0.0097
3 -8 7 1.1022 -0.0115
3 -8 8 0.0271 0.0016
3 -8 9 -0.7799 0.0073
3 -8 10 0.5768 -0.0012
3 -8 11 0.0710 -0.0052
3 -8 12 -0.5085 -0.0047
3 -8 13 0.5319 0.0160
3 -8 14 -0.4180 -0.0147
3 -7 0 0.0002 -0.0332
3 -7 1 -2.5794 0.0380
3 -7 2 3.8527 -0.0343
3 -7 3 -2.1585 0.0222
3 -7 4 -1.1479 -0.0088
3 -7 5 2.7946 -0.0052
3 -7 6 -1.5189 0.0137
3 -7 7 -0.6961 -0.0073
3 -7 8 1.5580 -0.0031
3 -7 9 -0.8481 0.0011
3 -7 10 -0.2982 0.0014
3 -7 11 0.9457 0.0085
3 -7 12 -0.9508 -0.0157
3 -7 13 0.7607 0.0114
3 -7 14 -0.7250 -0.0135
3 -7 15 0.6797 0.0266
3 -6 0 3.2829 -0.0365
3 -6 1 -3.1976 0.0303
3 -6 2 -0.5759 -0.0147
3 -6 3 4.5217 0.0018
3 -6 4 -4.6233 0.0081
3 -6 5 1.1595 -0.0144
3 -6 6 2.0167 0.0086
3 -6 7 -2.3794 0.0013
3 -6 8 0.7951 0.0002
3 -6 9 0.7146 -0.0041
3 -6 10 -1.1960 -0.0013
3 -6 11 0.9230 0.0037
3 -6 12 -0.6181 0.0004
3 -6 13 0.6005 0.0077
3 -6 14 -0.5606 -0.0253
3 -5 0 0.3190 -0.0046
3 -5 1 5.2430 -0.0150
3 -5 2 -8.3075 0.0207
3 -5 3 5.3817 -0.0182
3 -5 4 0.5200 0.0166
3 -5 5 -3.7412 -0.0082
3 -5 6 2.5827 -0.0037
3 -5 7 0.1476 0.0034
3 -5 8 -1.5746 0.0040
3 -5 9 1.3155 -0.0059
3 -5 10 -0.5072 0.0087
3 -5 11 0.1472 -0.0118
3 -5 12 -0.2949 0.0002
3 -5 13 0.3490 0.0159
3 -5 14 -0.0545 -0.0111
3 -4 0 -10.4101 0.0426
3 -4 1 10.8760 -0.0376
3 -4 2 -4.2397 0.0243
3 -4 3 -3.1429 -0.0193
3 -4 4 4.7866 0.0098
3 -4 5 -1.2180 0.0071
3 -4 6 -2.3709 -0.0124
3 -4 7 2.8883 0.0044
3 -4 8 -1.3343 0.0033
3 -4 9 -0.0364 -0.0103
3 -4 10 0.2092 0.0136
3 -4 11 0.3117 -0.0027
3 -4 12 -0.5494 -0.0085
3 -4 13 0.2515 0.0002
3 -4 14 0.0893 0.0109
3 -3 0 -10.6851 0.0377
3 -3 1 1.2050 -0.0249
3 -3 2 5.4981 0.0269
3 -3 3 -3.9268 -0.0199
3 -3 4 -2.0527 -0.0044
3 -3 5 5.3692 0.0191
3 -3 6 -3.9702 -0.0146
3 -3 7 0.9205 0.0053
3 -3 8 0.6526 0.0038
3 -3 9 -0.2793 -0.0091
3 -3 10 -0.7286 0.0026
3 -3 11 1.1321 0.0045
3 -3 12 -0.8079 0.0009
3 -3 13 0.3267 -0.0015
3 -3 14 0.0416 -0.0149
3 -2 0 2.7701 0.0285
3 -2 1 -6.3014 -0.0427
3 -2 2 0.8264 0.0372
3 -2 3 6.3223 -0.0047
3 -2 4 -7.7305 -0.0183
3 -2 5 3.7898 0.0178
3 -2 6 0.2938 -0.0102
3 -2 7 -1.3654 0.0017
3 -2 8 0.1749 0.0066
3 -2 9 1.1655 -0.0061
3 -2 10 -1.5274 0.0013
3 -2 11 1.1355 -0.0002
3 -2 12 -0.5762 -0.0089
3 -2 13 -0.0133 0.0263
3 -2 14 0.5685 -0.0259
3 -1 0 4.9448 0.0525
3 -1 1 3.5348 -0.0439
3 -1 2 -9.7670 0.0071
3 -1 3 8.0067 0.0157
3 -1 4 -1.8714 -0.0139
3 -1 5 -2.1021 0.0089
3 -1 6 1.9008 -0.0037
3 -1 7 0.0992 -0.0059
3 -1 8 -1.3606 0.0102
3 -1 9 1.3723 -0.0073
3 -1 10 -0.8910 0.0025
3 -1 11 0.4307 0.0097
3 -1 12 0.1318 -0.0223
3 -1 13 -0.7487 0.0122
3 0 0 -7.3145 0.0249
3 0 1 10.6651 0.0069
3 0 2 -5.6669 -0.0172
3 0 3 -1.2528 0.0080
3 0 4 3.7333 -0.0048
3 0 5 -1.8357 0.0045
3 0 6 -0.6329 0.0032
3 0 7 1.3670 -0.0085
3 0 8 -0.8399 0.0067
3 0 9 0.3106 -0.0031
3 0 10 -0.1042 -0.0048
3 0 11 -0.1912 0.0108
3 0 12 0.5934 0.0019
3 0 13 -0.6261 -0.0226
3 1 0 -8.3836 -0.0272
3 1 1 1.4369 0.0212
3 1 2 4.3861 -0.0051
3 1 3 -4.4588 0.0037
3 1 4 1.0999 -0.0063
3 1 5 1.2674 0.0002
3 1 6 -1.2259 0.0031
3 1 7 0.2307 -0.0003
3 1 8 0.2563 -0.0004
3 1 9 -0.2113 0.0020
3 1 10 0.2206 -0.0036
3 1 11 -0.2927 -0.0055
3 1 12 0.0791 0.0164
3 2 0 3.0198 -0.0245
3 2 1 -6.3162 0.0116
3 2 2 4.0308 -0.0130
3 2 3 -0.0568 0.0121
3 2 4 -1.6357 -0.0019
3 2 5 0.8567 -0.0014
3 2 6 0.3346 -0.0029
3 2 7 -0.6915 0.0028
3 2 8 0.5408 -0.0018
3 2 9 -0.4521 0.0032
3 2 10 0.2897 0.0008
3 2 11 0.1697 -0.0046
3 2 12 -0.5082 -0.0020
3 3 0 6.3802 -0.0282
3 3 1 -2.7035 0.0328
3 3 2 -0.8404 -0.0230
3 3 3 1.5311 0.0033
3 3 4 -0.2747 0.0037
3 3 5 -0.7974 0.0000
3 3 6 0.9476 -0.0001
3 3 7 -0.8067 0.0005
3 3 8 0.7968 -0.0046
3 3 9 -0.5778 0.0037
3 3 10 0.0056 -0.0012
3 3 11 0.3554 0.0070
3 4 0 1.0975 -0.0468
3 4 1 1.2696 0.0301
3 4 2 -0.9986 -0.0054
3 4 3 -0.3931 -0.0039
3 4 4 1.1138 0.0027
3 4 5 -0.9700 -0.0039
3 4 6 0.7898 0.0019
3 4 7 -0.8551 0.0041
3 4 8 0.6940 -0.0022
3 4 9 -0.2018 -0.0037
3 4 10 -0.0630 0.0005
3 5 0 -1.1215 -0.0217
3 5 1 0.2043 0.0038
3 5 2 1.0528 0.0014
3 5 3 -1.3404 -0.0024
3 5 4 0.8471 0.0061
3 5 5 -0.5009 -0.0038
3 5 6 0.5342 -0.0018
3 5 7 -0.4581 -0.0039
3 5 8 0.1767 0.0157
3 5 9 -0.1213 -0.0172
3 6 0 0.5481 0.0054
3 6 1 -1.5581 -0.0045
3 6 2 1.4848 0.0070
3 6 3 -0.7129 -0.0116
3 6 4 0.2112 0.0069
3 6 5 -0.2075 0.0002
3 6 6 0.2193 0.0071
3 6 7 -0.1300 -0.0230
3 6 8 0.2380 0.0302
3 7 0 1.6598 0.0156
3 7 1 -1.3660 -0.0208
3 7 2 0.5134 0.0230
3 7 3 -0.0671 -0.0115
3 7 4 0.1727 -0.0024
3 7 5 -0.2705 0.0007
3 7 6 0.2206 0.0126
3 7 7 -0.3020 -0.0234
3 8 0 0.8951 0.0298
3 8 1 -0.1603 -0.0291
3 8 2 0.0025 0.0122
3 8 3 -0.3395 0.0079
3 8 4 0.4634 -0.0154
3 8 5 -0.2758 0.0116
3 8 6 0.1803 -0.0033
3 9 0 -0.1865 0.0175
3 9 1 -0.0073 -0.0066
3 9 2 0.5152 -0.0078
3 9 3 -0.5372 0.0182
3 9 4 0.1360 -0.0246
3 9 5 0.1031 0.0251
3 10 0 0.1416 0.0058
3 10 1 -0.6373 -0.0088
3 10 2 0.4629 0.0046
3 10 3 0.0753 0.0076
3 11 0 0.6615 0.0378
3 11 1 -0.3341 -0.0389
4 -15 3 -0.1413 -0.0157
4 -15 4 0.0943 0.0135
4 -15 5 -0.0679 0.0014
4 -15 6 0.4985 -0.0218
4 -15 7 -0.8933 0.0307
4 -15 8 0.5244 -0.0255
4 -14 0 0.1220 0.0385
4 -14 1 0.0483 -0.0173
4 -14 2 -0.0564 0.0125
4 -14 3 0.1905 -0.0106
4 -14 4 -0.1185 -0.0019
4 -14 5 -0.5388 0.0157
4 -14 6 1.0329 -0.0189
4 -14 7 -0.5163 0.0151
4 -14 8 -0.3806 -0.0134
4 -14 9 0.5238 0.0157
4 -14 10 -0.0389 -0.0162
4 -14 11 -0.1979 0.0112
4 -13 0 -0.1445 0.0024
4 -13 1 0.1744 0.0000
4 -13 2 -0.3173 0.0010
4 -13 3 0.2581 0.0041
4 -13 4 0.3586 -0.0070
4 -13 5 -0.7425 0.0029
4 -13 6 0.1265 0.0007
4 -13 7 0.6840 0.0007
4 -13 8 -0.6039 -0.0048
4 -13 9 0.0573 0.0078
4 -13 10 -0.0336 -0.0060
4 -13 11 0.4481 -0.0016
4 -13 12 -0.6027 0.0127
4 -12 0 -0.1153 -0.0122
4 -12 1 0.1369 0.0111
4 -12 2 -0.1968 -0.0124
4 -12 3 -0.0962 0.0086
4 -12 4 0.1535 -0.0002
4 -12 5 0.5147 -0.0049
4 -12 6 -0.9938 0.0063
4 -12 7 0.4737 -0.0055
4 -12 8 0.2052 0.0008
4 -12 9 0.0062 0.0044
4 -12 10 -0.7170 -0.0026
4 -12 11 1.0106 -0.0071
4 -12 12 -0.8208 0.0240
4 -12 13 0.6053 -0.0462
4 -11 0 0.2259 -0.0214
4 -11 1 -0.0096 0.0251
4 -11 2 -0.1295 -0.0220
4 -11 3 0.4428 0.0131
4 -11 4 -1.0577 -0.0043
4 -11 5 1.0529 -0.0052
4 -11 6 -0.0408 0.0120
4 -11 7 -0.7418 -0.0078
4 -11 8 0.3132 -0.0037
4 -11 9 0.6054 0.0106
4 -11 10 -0.9790 -0.0095
4 -11 11 0.8539 -0.0014
4 -11 12 -0.7369 0.0279
4 -11 13 0.6943 -0.0585
4 -10 0 0.1844 -0.0321
4 -10 1 0.3131 0.0330
4 -10 2 -0.8070 -0.0259
4 -10 3 1.1295 0.0135
4 -10 4 -0.5593 0.0035
4 -10 5 -0.7497 -0.0173
4 -10 6 1.3334 0.0158
4 -10 7 -0.5594 -0.0034
4 -10 8 -0.4402 -0.0074
4 -10 9 0.6620 0.0154
4 -10 10 -0.4426 -0.0168
4 -10 11 0.4171 -0.0033
4 -10 12 -0.5752 0.0388
4 -10 13 0.5913 -0.0567
4 -10 14 -0.3624 0.0438
4 -9 0 -0.4594 -0.0281
4 -9 1 0.7990 0.0245
4 -9 2 -0.4845 -0.0141
4 -9 3 -0.6674 -0.0015
4 -9 4 1.8363 0.0148
4 -9 5 -1.6402 -0.0153
4 -9 6 0.2348 0.0080
4 -9 7 0.7075 -0.0019
4 -9 8 -0.4261 -0.0079
4 -9 9 -0.1843 0.0195
4 -9 10 0.2313 -0.0118
4 -9 11 0.1901 -0.0147
4 -9 12 -0.5608 0.0283
4 -9 13 0.6023 -0.0176
4 -9 14 -0.4272 0.0046
4 -8 0 -0.4221 -0.0102
4 -8 1 -0.8337 0.0080
4 -8 2 2.4307 -0.0036
4 -8 3 -2.8582 -0.0011
4 -8 4 1.2861 0.0009
4 -8 5 0.8759 0.0002
4 -8 6 -1.4371 0.0026
4 -8 7 0.2568 0.0016
4 -8 8 0.9359 -0.0144
4 -8 9 -1.0017 0.0147
4 -8 10 0.2667 0.0001
4 -8 11 0.4672 -0.0035
4 -8 12 -0.7652 -0.0090
4 -8 13 0.7163 0.0131
4 -8 14 -0.6248 -0.0055
4 -7 0 2.4010 0.0020
4 -7 1 -4.0153 0.0036
4 -7 2 3.0835 -0.0062
4 -7 3 0.0505 0.0082
4 -7 4 -2.4878 -0.0078
4 -7 5 1.9729 0.0019
4 -7 6 0.4066 -0.0013
4 -7 7 -1.9668 0.0101
4 -7 8 1.6898 -0.0104
4 -7 9 -0.5149 -0.0002
4 -7 10 -0.4176 -0.0004
4 -7 11 0.7275 0.0122
4 -7 12 -0.6854 -0.0120
4 -7 13 0.6694 0.0035
4 -7 14 -0.6454 -0.0074
4 -6 0 4.4241 0.0097
4 -6 1 -1.7023 -0.0101
4 -6 2 -2.4680 0.0088
4 -6 3 3.9704 -0.0039
4 -6 4 -1.4644 0.0028
4 -6 5 -2.0633 -0.0003
4 -6 6 3.2366 -0.0077
4 -6 7 -1.9380 0.0069
4 -6 8 0.2121 0.0053
4 -6 9 0.5704 -0.0087
4 -6 10 -0.4926 0.0027
4 -6 11 0.2791 -0.0046
4 -6 12 -0.3720 0.0070
4 -6 13 0.5213 0.0052
4 -6 14 -0.3350 -0.0163
4 -5 0 -1.5656 0.0383
4 -5 1 5.5993 -0.0401
4 -5 2 -4.7124 0.0278
4 -5 3 -0.3185 -0.0162
4 -5 4 4.3239 0.0070
4 -5 5 -4.0390 0.0054
4 -5 6 1.1847 -0.0089
4 -5 7 0.8715 -0.0021
4 -5 8 -0.9688 0.0105
4 -5 9 0.1413 -0.0115
4 -5 10 0.3029 0.0146
4 -5 11 -0.0009 -0.0116
4 -5 12 -0.4467 -0.0053
4 -5 13 0.4463 0.0140
4 -5 14 -0.1599 -0.0020
4 -4 0 -8.4332 0.0557
4 -4 1 4.3446 -0.0397
4 -4 2 2.6613 0.0254
4 -4 3 -5.8112 -0.0158
4 -4 4 3.2050 -0.0004
4 -4 5 0.9995 0.0121
4 -4 6 -2.5737 -0.0074
4 -4 7 1.3652 -0.0011
4 -4 8 0.3164 0.0054
4 -4 9 -0.8123 -0.0098
4 -4 10 0.1664 0.0062
4 -4 11 0.6008 0.0089
4 -4 12 -0.8027 -0.0146
4 -4 13 0.6295 0.0050
4 -4 14 -0.3961 -0.0033
4 -3 0 -2.7840 0.0318
4 -3 1 -4.3783 -0.0245
4 -3 2 5.0725 0.0219
4 -3 3 -0.0201 -0.0056
4 -3 4 -4.3904 -0.0123
4 -3 5 4.2730 0.0132
4 -3 6 -1.3566 -0.0066
4 -3 7 -0.8782 0.0024
4 -3 8 1.0559 0.0030
4 -3 9 -0.0301 -0.0028
4 -3 10 -0.8455 -0.0076
4 -3 11 1.0617 0.0133
4 -3 12 -0.9461 -0.0122
4 -3 13 0.6912 0.0221
4 -2 0 4.5421 0.0156
4 -2 1 -1.7301 -0.0181
4 -2 2 -4.9099 0.0019
4 -2 3 7.8920 0.0165
4 -2 4 -5.1573 -0.0156
4 -2 5 0.7427 0.0068
4 -2 6 1.3563 -0.0018
4 -2 7 -0.8379 -0.0050
4 -2 8 -0.4174 0.0088
4 -2 9 1.0096 -0.0020
4 -2 10 -0.9350 -0.0061
4 -2 11 0.7675 0.0137
4 -2 12 -0.5459 -0.0303
4 -2 13 -0.0116 0.0425
4 -1 0 -3.1047 -0.0002
4 -1 1 9.6749 0.0184
4 -1 2 -9.9272 -0.0315
4 -1 3 4.6307 0.0209
4 -1 4 0.3164 -0.0052
4 -1 5 -1.4474 -0.0025
4 -1 6 0.0625 0.0111
4 -1 7 1.1344 -0.0174
4 -1 8 -1.1162 0.0116
4 -1 9 0.5735 -0.0015
4 -1 10 -0.3022 -0.0083
4 -1 11 0.1712 0.0230
4 -1 12 0.2247 -0.0296
4 -1 13 -0.5657 0.0148
4 0 0 -12.0782 -0.0422
4 0 1 9.3264 0.0463
4 0 2 -2.6701 -0.0256
4 0 3 -1.4205 0.0051
4 0 4 1.0110 0.0039
4 0 5 1.0588 -0.0134
4 0 6 -1.8883 0.0200
4 0 7 1.1982 -0.0131
4 0 8 -0.2823 0.0031
4 0 9 -0.0474 0.0025
4 0 10 0.0995 -0.0094
4 0 11 -0.2892 0.0110
4 0 12 0.3181 0.0004
4 1 0 -6.1806 -0.0442
4 1 1 -0.0067 0.0218
4 1 2 2.0884 -0.0053
4 1 3 -0.1432 -0.0014
4 1 4 -2.1087 0.0117
4 1 5 2.3375 -0.0177
4 1 6 -1.1555 0.0090
4 1 7 0.1301 0.0005
4 1 8 0.1863 -0.0007
4 1 9 -0.2616 0.0006
4 1 10 0.3708 0.0001
4 1 11 -0.1684 -0.0071
4 1 12 -0.3953 0.0092
4 2 0 2.2287 -0.0129
4 2 1 -1.9653 0.0074
4 2 2 -0.9232 -0.0034
4 2 3 2.7665 -0.0095
4 2 4 -2.3178 0.0164
4 2 5 0.9171 -0.0063
4 2 6 -0.0274 -0.0034
4 2 7 -0.2246 0.0022
4 2 8 0.4104 -0.0007
4 2 9 -0.5855 -0.0004
4 2 10 0.3238 0.0078
4 2 11 0.2679 -0.0121
4 3 0 1.1528 -0.0110
4 3 1 1.7981 0.0066
4 3 2 -2.8469 0.0098
4 3 3 1.8522 -0.0172
4 3 4 -0.5006 0.0065
4 3 5 -0.0881 0.0037
4 3 6 0.1881 -0.0049
4 3 7 -0.4129 0.0065
4 3 8 0.6489 -0.0051
4 3 9 -0.4497 -0.0082
4 3 10 0.0023 0.0215
4 4 0 -2.0247 -0.0020
4 4 1 2.2323 -0.0133
4 4 2 -0.9698 0.0168
4 4 3 -0.1207 -0.0057
4 4 4 0.3007 -0.0029
4 4 5 -0.1040 0.0060
4 4 6 0.1588 -0.0114
4 4 7 -0.3102 0.0093
4 4 8 0.1873 0.0108
4 4 9 0.0001 -0.0332
4 5 0 -1.1269 0.0175
4 5 1 -0.1555 -0.0135
4 5 2 0.9015 0.0040
4 5 3 -0.6629 -0.0009
4 5 4 0.1062 -0.0014
4 5 5 0.1244 0.0093
4 5 6 -0.1521 -0.0080
4 5 7 0.2447 -0.0136
4 5 8 -0.2008 0.0388
4 5 9 -0.1168 -0.0473
4 6 0 1.0113 0.0097
4 6 1 -1.4833 -0.0060
4 6 2 0.9692 0.0105
4 6 3 -0.2217 -0.0095
4 6 4 -0.1302 -0.0013
4 6 5 0.2428 0.0043
4 6 6 -0.3490 0.0113
4 6 7 0.2450 -0.0312
4 6 8 0.0985 0.0395
4 7 0 1.4521 0.0102
4 7 1 -0.8784 -0.0190
4 7 2 0.2705 0.0166
4 7 3 -0.1358 -0.0026
4 7 4 0.1274 -0.0054
4 7 5 0.0317 -0.0005
4 7 6 -0.0674 0.0110
4 8 0 0.3557 0.0117
4 8 1 -0.1324 -0.0068
4 8 2 0.4341 -0.0053
4 8 3 -0.6109 0.0118
4 8 4 0.3536 -0.0110
4 8 5 -0.0949 0.0085
4 9 0 -0.1042 -0.0152
4 9 1 -0.5737 0.0162
4 9 2 0.8466 -0.0119
4 9 3 -0.4803 0.0089
4 9 4 0.0962 -0.0105
4 10 0 0.4844 -0.0113
4 10 1 -0.7118 -0.0041
4 10 2 0.3082 0.0098
4 11 0 0.3257 0.0267
5 -15 2 0.3401 0.0138
5 -15 3 -0.3357 -0.0144
5 -15 4 0.1473 0.0119
5 -15 5 -0.3816 -0.0035
5 -15 6 0.9782 0.0003
5 -15 7 -1.0206 -0.0075
5 -15 8 0.3214 0.0195
5 -14 0 0.1313 0.0235
5 -14 1 -0.2465 -0.0084
5 -14 2 0.1751 0.0081
5 -14 3 0.0364 -0.0061
5 -14 4 0.2461 0.0028
5 -14 5 -0.8693 -0.0062
5 -14 6 0.8101 0.0150
5 -14 7 -0.0003 -0.0235
5 -14 8 -0.4617 0.0285
5 -14 9 0.1812 -0.0279
5 -14 10 0.1047 0.0249
5 -13 0 0.0577 0.0003
5 -13 1 -0.0708 -0.0002
5 -13 2 -0.1455 -0.0007
5 -13 3 0.0050 -0.0004
5 -13 4 0.3769 0.0068
5 -13 5 -0.1151 -0.0116
5 -13 6 -0.6492 0.0127
5 -13 7 0.7911 -0.0147
5 -13 8 -0.2168 0.0167
5 -13 9 -0.0626 -0.0180
5 -13 10 -0.2346 0.0229
5 -13 11 0.4293 -0.0283
5 -13 12 -0.2267 0.0264
5 -12 0 0.1132 -0.0072
5 -12 1 0.0700 0.0110
5 -12 2 -0.1765 -0.0099
5 -12 3 0.1735 0.0041
5 -12 4 -0.6366 -0.0034
5 -12 5 1.2021 0.0066
5 -12 6 -0.8750 -0.0055
5 -12 7 -0.0287 0.0030
5 -12 8 0.2729 -0.0021
5 -12 9 0.2344 -0.0031
5 -12 10 -0.5536 0.0109
5 -12 11 0.3835 -0.0114
5 -12 12 -0.2002 0.0110
5 -11 0 0.0214 -0.0231
5 -11 1 0.3449 0.0254
5 -11 2 -0.6567 -0.0203
5 -11 3 1.1518 0.0173
5 -11 4 -1.3503 -0.0153
5 -11 5 0.5478 0.0094
5 -11 6 0.5332 -0.0068
5 -11 7 -0.6053 0.0107
5 -11 8 -0.1189 -0.0102
5 -11 9 0.4947 0.0050
5 -11 10 -0.3166 -0.0060
5 -11 11 0.1932 0.0041
5 -11 12 -0.3280 0.0182
5 -11 13 0.4281 -0.0469
5 -10 0 -0.5812 -0.0326
5 -10 1 1.0425 0.0272
5 -10 2 -1.3079 -0.0181
5 -10 3 0.9860 0.0065
5 -10 4 0.1490 0.0060
5 -10 5 -1.0478 -0.0085
5 -10 6 0.6635 -0.0006
5 -10 7 0.2986 0.0062
5 -10 8 -0.5500 -0.0061
5 -10 9 0.1437 0.0123
5 -10 10 0.0660 -0.0141
5 -10 11 0.1527 -0.0090
5 -10 12 -0.4366 0.0396
5 -10 13 0.5195 -0.0437
5 -9 0 -1.1381 -0.0161
5 -9 1 0.9272 0.0050
5 -9 2 -0.0260 0.0086
5 -9 3 -1.1268 -0.0203
5 -9 4 1.3181 0.0199
5 -9 5 -0.1307 -0.0078
5 -9 6 -1.0332 -0.0000
5 -9 7 0.8717 0.0024
5 -9 8 0.0599 -0.0124
5 -9 9 -0.5280 0.0191
5 -9 10 0.2669 -0.0025
5 -9 11 0.2355 -0.0195
5 -9 12 -0.5701 0.0164
5 -9 13 0.6465 0.0018
5 -9 14 -0.5913 -0.0070
5 -8 0 0.1045 0.0163
5 -8 1 -1.5078 -0.0217
5 -8 2 2.2234 0.0233
5 -8 3 -1.1879 -0.0170
5 -8 4 -0.9572 0.0044
5 -8 5 2.0519 0.0021
5 -8 6 -1.1131 -0.0035
5 -8 7 -0.4889 0.0126
5 -8 8 1.1293 -0.0201
5 -8 9 -0.6998 0.0084
5 -8 10 -0.0297 0.0053
5 -8 11 0.5094 0.0031
5 -8 12 -0.6539 -0.0170
5 -8 13 0.6605 0.0118
5 -8 14 -0.6376 0.0004
5 -7 0 3.2040 0.0342
5 -7 1 -3.0045 -0.0266
5 -7 2 0.5210 0.0165
5 -7 3 2.2270 -0.0042
5 -7 4 -2.6050 -0.0027
5 -7 5 0.5468 0.0044
5 -7 6 1.4984 -0.0116
5 -7 7 -1.7911 0.0170
5 -7 8 0.8351 -0.0063
5 -7 9 0.1088 -0.0053
5 -7 10 -0.4762 -0.0014
5 -7 11 0.4442 0.0094
5 -7 12 -0.4270 -0.0008
5 -7 13 0.5241 -0.0070
5 -7 14 -0.4561 0.0002
5 -6 0 2.7966 0.0349
5 -6 1 0.8328 -0.0278
5 -6 2 -3.2245 0.0159
5 -6 3 1.9927 -0.0045
5 -6 4 1.2996 -0.0015
5 -6 5 -3.1394 0.0091
5 -6 6 2.3043 -0.0139
5 -6 7 -0.4733 0.0040
5 -6 8 -0.5412 0.0083
5 -6 9 0.4685 -0.0067
5 -6 10 -0.0425 0.0040
5 -6 11 -0.0359 -0.0105
5 -6 12 -0.2485 0.0092
5 -6 13 0.4002 0.0036
5 -6 14 -0.2506 -0.0064
5 -5 0 -2.8210 0.0359
5 -5 1 3.6454 -0.0247
5 -5 2 -0.1748 0.0087
5 -5 3 -3.9573 0.0004
5 -5 4 4.6984 -0.0074
5 -5 5 -2.1841 0.0127
5 -5 6 -0.4172 -0.0061
5 -5 7 1.0744 -0.0049
5 -5 8 -0.2736 0.0060
5 -5 9 -0.5521 -0.0054
5 -5 10 0.5740 0.0084
5 -5 11 -0.0173 -0.0015
5 -5 12 -0.4184 -0.0116
5 -5 13 0.5191 0.0092
5 -5 14 -0.5158 0.0046
5 -4 0 -3.3137 0.0171
5 -4 1 -2.1280 -0.0007
5 -4 2 6.0287 -0.0048
5 -4 3 -4.8497 0.0066
5 -4 4 0.7874 -0.0106
5 -4 5 1.7826 0.0069
5 -4 6 -1.3966 0.0013
5 -4 7 -0.2565 -0.0017
5 -4 8 1.2223 -0.0000
5 -4 9 -0.9685 -0.0010
5 -4 10 0.1533 -0.0058
5 -4 11 0.4410 0.0155
5 -4 12 -0.7262 -0.0112
5 -4 13 0.9084 0.0023
5 -3 0 3.9184 -0.0133
5 -3 1 -6.0920 0.0123
5 -3 2 2.6123 -0.0083
5 -3 3 2.1090 0.0102
5 -3 4 -3.4259 -0.0065
5 -3 5 1.3984 -0.0020
5 -3 6 0.9341 0.0026
5 -3 7 -1.6157 -0.0004
5 -3 8 0.9262 0.0019
5 -3 9 -0.0502 0.0021
5 -3 10 -0.3678 -0.0096
5 -3 11 0.5776 0.0089
5 -3 12 -0.8302 -0.0091
5 -3 13 0.7372 0.0203
5 -2 0 3.7357 -0.0202
5 -2 1 1.6381 0.0172
5 -2 2 -5.6983 -0.0199
5 -2 3 4.7883 0.0137
5 -2 4 -1.0884 -0.0004
5 -2 5 -1.3931 -0.0044
5 -2 6 1.3803 0.0053
5 -2 7 -0.2669 -0.0097
5 -2 8 -0.3803 0.0081
5 -2 9 0.2986 0.0002
5 -2 10 -0.1790 -0.0045
5 -2 11 0.3433 0.0105
5 -2 12 -0.2896 -0.0232
5 -2 13 -0.1867 0.0249
5 -1 0 -6.1444 -0.0294
5 -1 1 8.3311 0.0353
5 -1 2 -5.0604 -0.0265
5 -1 3 0.4395 0.0086
5 -1 4 1.4398 0.0007
5 -1 5 -0.5265 -0.0061
5 -1 6 -0.8140 0.0144
5 -1 7 1.0252 -0.0137
5 -1 8 -0.3819 0.0035
5 -1 9 -0.0934 0.0026
5 -1 10 0.0939 -0.0069
5 -1 11 -0.1534 0.0152
5 -1 12 0.4301 -0.0153
5 0 0 -8.6429 -0.0387
5 0 1 3.8600 0.0288
5 0 2 0.4205 -0.0121
5 0 3 -1.0605 0.0041
5 0 4 -0.6273 0.0026
5 0 5 1.8613 -0.0128
5 0 6 -1.5700 0.0118
5 0 7 0.5591 -0.0007
5 0 8 0.0904 -0.0030
5 0 9 -0.2386 0.0011
5 0 10 0.3814 -0.0039
5 0 11 -0.5241 0.0051
5 0 12 0.2097 -0.0025
5 1 0 -1.7790 -0.0141
5 1 1 -1.0071 0.0045
5 1 2 0.2208 -0.0034
5 1 3 1.8099 -0.0015
5 1 4 -2.5785 0.0112
5 1 5 1.8042 -0.0088
5 1 6 -0.6633 -0.0025
5 1 7 0.0305 0.0031
5 1 8 0.2188 0.0036
5 1 9 -0.5010 -0.0032
5 1 10 0.6299 0.0008
5 1 11 -0.2051 -0.0010
5 2 0 0.8637 0.0072
5 2 1 0.9745 -0.0039
5 2 2 -2.8128 0.0079
5 2 3 2.9058 -0.0156
5 2 4 -1.7398 0.0101
5 2 5 0.6266 0.0022
5 2 6 -0.1191 -0.0025
5 2 7 -0.1471 -0.0032
5 2 8 0.5104 0.0020
5 2 9 -0.6697 -0.0019
5 2 10 0.3025 0.0092
5 3 0 -1.9868 0.0152
5 3 1 3.2482 -0.0211
5 3 2 -2.7217 0.0250
5 3 3 1.3643 -0.0143
5 3 4 -0.4131 -0.0003
5 3 5 0.1373 0.0033
5 3 6 -0.0258 -0.0028
5 3 7 -0.2246 0.0065
5 3 8 0.3397 -0.0012
5 3 9 -0.1289 -0.0187
5 3 10 -0.0849 0.0346
5 4 0 -2.7986 0.0333
5 4 1 1.9029 -0.0307
5 4 2 -0.6057 0.0151
5 4 3 -0.0365 -0.0006
5 4 4 -0.0487 -0.0038
5 4 5 0.2708 0.0084
5 4 6 -0.3141 -0.0149
5 4 7 0.3399 0.0056
5 4 8 -0.3883 0.0223
5 4 9 0.2453 -0.0455
5 5 0 -0.7717 0.0250
5 5 1 -0.3179 -0.0097
5 5 2 0.5886 0.0021
5 5 3 -0.1248 -0.0014
5 5 4 -0.4146 -0.0053
5 5 5 0.7175 0.0142
5 5 6 -0.8803 -0.0066
5 5 7 0.8371 -0.0183
5 5 8 -0.4560 0.0384
5 6 0 0.8950 0.0026
5 6 1 -0.8767 -0.0062
5 6 2 0.2238 0.0112
5 6 3 0.3486 -0.0049
5 6 4 -0.6483 -0.0051
5 6 5 0.8499 0.0029
5 6 6 -0.8350 0.0106
5 6 7 0.4578 -0.0204
5 7 0 0.6908 0.0072
5 7 1 -0.1223 -0.0128
5 7 2 -0.1221 0.0070
5 7 3 0.1418 0.0003
5 7 4 -0.3069 0.0003
5 7 5 0.4397 -0.0045
5 8 0 -0.1397 -0.0040
5 8 1 -0.1172 0.0092
5 8 2 0.4572 -0.0080
5 8 3 -0.3215 0.0008
5 8 4 0.0065 0.0030
5 9 0 0.1672 -0.0305
5 9 1 -0.7378 0.0194
5 9 2 0.6031 -0.0032
5 10 0 0.5143 -0.0189
5 10 1 -0.3905 0.0023
6 -15 2 0.5533 -0.0296
6 -15 3 -0.2753 0.0193
6 -15 4 0.1073 -0.0086
6 -15 5 -0.5040 -0.0047
6 -15 6 0.8404 0.0194
6 -15 7 -0.4416 -0.0311
6 -15 8 -0.1958 0.0378
6 -14 0 0.3207 -0.0343
6 -14 1 -0.4465 0.0323
6 -14 2 0.1723 -0.0228
6 -14 3 0.0214 0.0110
6 -14 4 0.3055 0.0071
6 -14 5 -0.5058 -0.0243
6 -14 6 0.0027 0.0327
6 -14 7 0.5257 -0.0355
6 -14 8 -0.3957 0.0351
6 -14 9 0.0977 -0.0300
6 -14 10 -0.2088 0.0265
6 -13 0 0.3284 -0.0160
6 -13 1 -0.1708 0.0076
6 -13 2 -0.0843 -0.0006
6 -13 3 0.0050 -0.0116
6 -13 4 -0.0789 0.0193
6 -13 5 0.6282 -0.0154
6 -13 6 -0.8454 0.0101
6 -13 7 0.2673 -0.0095
6 -13 8 0.2389 0.0091
6 -13 9 -0.0269 -0.0117
6 -13 10 -0.3189 0.0192
6 -13 11 0.2184 -0.0171
6 -12 0 0.2486 0.0118
6 -12 1 0.0820 -0.0113
6 -12 2 -0.2923 0.0143
6 -12 3 0.6175 -0.0113
6 -12 4 -1.1045 -0.0022
6 -12 5 0.9308 0.0125
6 -12 6 0.0559 -0.0136
6 -12 7 -0.6795 0.0132
6 -12 8 0.3384 -0.0085
6 -12 9 0.1256 -0.0039
6 -12 10 -0.0481 0.0063
6 -12 11 -0.1862 0.0109
6 -12 12 0.1600 -0.0230
6 -11 0 -0.2560 0.0124
6 -11 1 0.6914 -0.0108
6 -11 2 -1.0814 0.0063
6 -11 3 1.3185 0.0043
6 -11 4 -0.7527 -0.0100
6 -11 5 -0.4187 0.0098
6 -11 6 0.8973 -0.0127
6 -11 7 -0.3262 0.0121
6 -11 8 -0.1846 -0.0001
6 -11 9 -0.0019 -0.0050
6 -11 10 0.3199 -0.0090
6 -11 11 -0.2869 0.0168
6 -11 12 0.0963 -0.0002
6 -11 13 0.0028 -0.0174
6 -10 0 -1.1360 0.0029
6 -10 1 1.3840 -0.0045
6 -10 2 -1.1984 0.0047
6 -10 3 0.3166 -0.0078
6 -10 4 0.7016 0.0098
6 -10 5 -0.6828 -0.0021
6 -10 6 -0.2411 -0.0043
6 -10 7 0.6791 -0.0028
6 -10 8 -0.1655 0.0072
6 -10 9 -0.4294 0.0039
6 -10 10 0.5038 -0.0080
6 -10 11 -0.2761 -0.0077
6 -10 12 0.0488 0.0156
6 -10 13 0.1117 0.0017
6 -9 0 -1.2386 0.0063
6 -9 1 0.5674 -0.0134
6 -9 2 0.4324 0.0197
6 -9 3 -0.8863 -0.0204
6 -9 4 0.0388 0.0097
6 -9 5 1.2654 0.0008
6 -9 6 -1.4224 0.0017
6 -9 7 0.3637 -0.0042
6 -9 8 0.5984 -0.0043
6 -9 9 -0.7552 0.0046
6 -9 10 0.4404 0.0098
6 -9 11 -0.0932 -0.0100
6 -9 12 -0.1330 -0.0140
6 -9 13 0.2504 0.0307
6 -8 0 0.5886 0.0209
6 -8 1 -1.4173 -0.0226
6 -8 2 0.9233 0.0194
6 -8 3 0.8964 -0.0092
6 -8 4 -2.3686 -0.0004
6 -8 5 1.9285 -0.0001
6 -8 6 -0.2265 0.0007
6 -8 7 -0.9153 0.0060
6 -8 8 0.8663 -0.0038
6 -8 9 -0.3003 -0.0105
6 -8 10 -0.1163 0.0099
6 -8 11 0.2213 0.0105
6 -8 12 -0.1788 -0.0196
6 -8 13 0.1966 0.0071
6 -7 0 2.2876 0.0231
6 -7 1 -0.6687 -0.0176
6 -7 2 -1.8805 0.0108
6 -7 3 2.9811 -0.0037
6 -7 4 -1.5827 0.0024
6 -7 5 -0.6238 -0.0011
6 -7 6 1.4469 -0.0052
6 -7 7 -0.7297 0.0032
6 -7 8 -0.2478 0.0095
6 -7 9 0.6133 -0.0112
6 -7 10 -0.3877 -0.0008
6 -7 11 0.0428 0.0022
6 -7 12 0.0397 0.0081
6 -7 13 0.0444 -0.0080
6 -6 0 -0.0177 0.0144
6 -6 1 2.6120 -0.0110
6 -6 2 -2.5879 0.0038
6 -6 3 0.0155 0.0008
6 -6 4 2.2583 -0.0024
6 -6 5 -2.1259 0.0064
6 -6 6 0.4075 -0.0048
6 -6 7 0.9087 -0.0052
6 -6 8 -1.0009 0.0075
6 -6 9 0.3418 -0.0007
6 -6 10 0.2446 0.0019
6 -6 11 -0.3240 -0.0069
6 -6 12 0.1160 -0.0011
6 -6 13 0.0295 0.0122
6 -5 0 -2.8378 0.0007
6 -5 1 1.1076 0.0101
6 -5 2 2.4249 -0.0173
6 -5 3 -4.0590 0.0150
6 -5 4 2.4913 -0.0114
6 -5 5 0.1096 0.0060
6 -5 6 -1.3053 0.0034
6 -5 7 0.8181 -0.0051
6 -5 8 0.2044 -0.0017
6 -5 9 -0.7487 0.0032
6 -5 10 0.6008 -0.0033
6 -5 11 -0.1961 0.0130
6 -5 12 -0.1282 -0.0197
6 -5 13 0.4776 0.0115
6 -4 0 1.0014 -0.0301
6 -4 1 -4.6793 0.0376
6 -4 2 4.8638 -0.0286
6 -4 3 -1.7927 0.0158
6 -4 4 -1.0457 -0.0041
6 -4 5 1.4002 -0.0080
6 -4 6 -0.0785 0.0105
6 -4 7 -1.0854 -0.0027
6 -4 8 1.2492 -0.0021
6 -4 9 -0.7265 0.0046
6 -4 10 0.1948 -0.0125
6 -4 11 0.1640 0.0152
6 -4 12 -0.6348 -0.0068
6 -4 13 1.0596 0.0035
6 -3 0 5.6501 -0.0463
6 -3 1 -3.8416 0.0333
6 -3 2 -0.2653 -0.0175
6 -3 3 2.4194 0.0039
6 -3 4 -1.3496 0.0102
6 -3 5 -0.7810 -0.0152
6 -3 6 1.7608 0.0089
6 -3 7 -1.3372 -0.0049
6 -3 8 0.5014 0.0037
6 -3 9 -0.0661 0.0020
6 -3 10 -0.0778 -0.0042
6 -3 11 0.4481 -0.0008
6 -3 12 -0.8682 -0.0007
6 -2 0 1.2584 -0.0267
6 -2 1 2.9197 0.0161
6 -2 2 -3.5965 -0.0076
6 -2 3 1.0522 -0.0043
6 -2 4 1.4401 0.0099
6 -2 5 -1.8684 -0.0062
6 -2 6 0.8475 0.0059
6 -2 7 0.0895 -0.0082
6 -2 8 -0.2264 0.0035
6 -2 9 0.0165 0.0002
6 -2 10 -0.1384 0.0035
6 -2 11 0.4064 -0.0033
6 -2 12 -0.2284 -0.0007
6 -1 0 -4.8104 -0.0078
6 -1 1 3.7026 0.0058
6 -1 2 -0.2628 0.0006
6 -1 3 -1.8575 -0.0020
6 -1 4 1.4582 -0.0027
6 -1 5 -0.0104 0.0010
6 -1 6 -0.7929 0.0029
6 -1 7 0.5832 0.0023
6 -1 8 -0.0970 -0.0065
6 -1 9 0.0008 -0.0000
6 -1 10 -0.0620 0.0057
6 -1 11 -0.1907 -0.0054
6 0 0 -2.5980 0.0071
6 0 1 -0.7869 -0.0091
6 0 2 1.8897 0.0033
6 0 3 -0.6577 0.0064
6 0 4 -0.8965 -0.0067
6 0 5 1.3578 0.0045
6 0 6 -0.8463 -0.0111
6 0 7 0.2435 0.0142
6 0 8 -0.0444 -0.0034
6 0 9 -0.0634 -0.0065
6 0 10 0.4024 0.0060
6 0 11 -0.5804 -0.0041
6 1 0 1.3387 0.0214
6 1 1 -1.2232 -0.0119
6 1 2 -0.5044 -0.0009
6 1 3 1.7740 0.0038
6 1 4 -1.7312 -0.0048
6 1 5 0.9448 0.0129
6 1 6 -0.3050 -0.0144
6 1 7 0.0861 0.0019
6 1 8 0.0916 0.0066
6 1 9 -0.4414 -0.0020
6 1 10 0.5722 -0.0027
6 2 0 -0.0633 0.0187
6 2 1 1.7617 -0.0099
6 2 2 -2.4514 0.0071
6 2 3 1.8628 -0.0029
6 2 4 -0.8364 -0.0070
6 2 5 0.1875 0.0084
6 2 6 -0.0219 0.0014
6 2 7 -0.0707 -0.0038
6 2 8 0.2770 -0.0047
6 2 9 -0.3295 0.0064
6 2 10 0.1171 0.0023
6 3 0 -2.5232 0.0199
6 3 1 2.5862 -0.0183
6 3 2 -1.5920 0.0102
6 3 3 0.4590 0.0017
6 3 4 0.1026 -0.0042
6 3 5 -0.0960 -0.0005
6 3 6 -0.0524 -0.0034
6 3 7 0.1175 0.0126
6 3 8 -0.1746 -0.0073
6 3 9 0.2134 -0.0113
6 4 0 -2.1128 0.0186
6 4 1 0.9643 -0.0069
6 4 2 0.0671 -0.0041
6 4 3 -0.3875 0.0053
6 4 4 0.1170 -0.0036
6 4 5 0.2929 0.0107
6 4 6 -0.5947 -0.0175
6 4 7 0.7189 0.0070
6 4 8 -0.5739 0.0150
6 5 0 -0.3668 -0.0063
6 5 1 -0.3956 0.0108
6 5 2 0.3891 -0.0060
6 5 3 0.0859 0.0036
6 5 4 -0.5701 -0.0099
6 5 5 0.9085 0.0136
6 5 6 -1.0116 -0.0034
6 5 7 0.7393 -0.0128
6 6 0 0.3748 -0.0118
6 6 1 -0.0690 0.0012
6 6 2 -0.4159 0.0023
6 6 3 0.7029 0.0015
6 6 4 -0.8834 -0.0021
6 6 5 0.9433 -0.0046
6 6 6 -0.6731 0.0110
6 7 0 -0.2558 0.0040
6 7 1 0.5695 -0.0043
6 7 2 -0.5067 0.0027
6 7 3 0.4976 -0.0070
6 7 4 -0.5965 0.0129
6 8 0 -0.4309 -0.0053
6 8 1 0.0534 0.0051
6 8 2 0.0444 0.0056
6 8 3 0.1688 -0.0150
6 9 0 0.2733 -0.0170
6 9 1 -0.3646 0.0034
7 -15 2 0.3739 -0.0760
7 -15 3 0.0328 0.0551
7 -15 4 -0.0291 -0.0250
7 -15 5 -0.3324 -0.0064
7 -15 6 0.3017 0.0241
7 -15 7 0.1433 -0.0266
7 -14 0 0.5207 -0.0924
7 -14 1 -0.4235 0.0751
7 -14 2 0.0163 -0.0557
7 -14 3 0.0745 0.0270
7 -14 4 0.1164 0.0049
7 -14 5 0.0502 -0.0211
7 -14 6 -0.4028 0.0203
7 -14 7 0.2453 -0.0142
7 -14 8 0.1679 0.0049
7 -14 9 -0.0708 0.0046
7 -13 0 0.5643 -0.0375
7 -13 1 -0.2319 0.0223
7 -13 2 -0.0095 -0.0060
7 -13 3 0.0999 -0.0109
7 -13 4 -0.4246 0.0128
7 -13 5 0.5931 -0.0034
7 -13 6 0.0171 -0.0034
7 -13 7 -0.7864 0.0097
7 -13 8 0.6984 -0.0172
7 -13 9 -0.0315 0.0145
7 -13 10 -0.2997 -0.0063
7 -13 11 0.2208 0.0148
7 -12 0 0.3220 0.0179
7 -12 1 0.0711 -0.0235
7 -12 2 -0.3965 0.0257
7 -12 3 0.7877 -0.0147
7 -12 4 -0.7410 -0.0010
7 -12 5 -0.2054 0.0073
7 -12 6 1.1538 -0.0110
7 -12 7 -1.0169 0.0173
7 -12 8 0.2546 -0.0133
7 -12 9 0.0925 0.0035
7 -12 10 -0.0259 -0.0130
7 -12 11 0.0563 0.0373
7 -11 0 -0.4657 0.0371
7 -11 1 0.8613 -0.0360
7 -11 2 -1.1070 0.0238
7 -11 3 0.7991 -0.0097
7 -11 4 0.2566 0.0051
7 -11 5 -1.0431 -0.0013
7 -11 6 0.6746 -0.0063
7 -11 7 0.1010 0.0028
7 -11 8 -0.2220 0.0084
7 -11 9 -0.0869 -0.0010
7 -11 10 0.1599 -0.0224
7 -11 11 -0.0333 0.0290
7 -11 12 -0.0024 -0.0162
7 -10 0 -1.2324 0.0307
7 -10 1 1.1377 -0.0258
7 -10 2 -0.5400 0.0177
7 -10 3 -0.3836 -0.0139
7 -10 4 0.6538 0.0076
7 -10 5 0.1500 0.0025
7 -10 6 -0.8915 -0.0004
7 -10 7 0.5892 -0.0122
7 -10 8 0.1674 0.0100
7 -10 9 -0.4726 0.0063
7 -10 10 0.3580 -0.0103
7 -10 11 -0.2090 0.0056
7 -10 12 0.1105 -0.0186
7 -9 0 -0.7192 0.0173
7 -9 1 -0.1082 -0.0134
7 -9 2 0.6678 0.0087
7 -9 3 -0.1772 -0.0010
7 -9 4 -1.1291 -0.0085
7 -9 5 1.7295 0.0064
7 -9 6 -0.8856 0.0068
7 -9 7 -0.3253 -0.0100
7 -9 8 0.7620 0.0032
7 -9 9 -0.5332 -0.0058
7 -9 10 0.2157 0.0092
7 -9 11 -0.0544 0.0097
7 -9 12 0.0495 -0.0361
7 -9 13 -0.0863 0.0370
7 -8 0 0.8547 0.0026
7 -8 1 -0.8559 0.0027
7 -8 2 -0.4400 -0.0070
7 -8 3 2.0562 0.0109
7 -8 4 -2.2624 -0.0073
7 -8 5 0.8269 -0.0041
7 -8 6 0.6170 0.0087
7 -8 7 -0.8554 -0.0068
7 -8 8 0.2841 0.0131
7 -8 9 0.2254 -0.0183
7 -8 10 -0.3069 0.0039
7 -8 11 0.0437 0.0146
7 -8 12 0.2452 -0.0115
7 -8 13 -0.3245 -0.0030
7 -7 0 0.6899 -0.0140
7 -7 1 1.2110 0.0116
7 -7 2 -2.6773 -0.0081
7 -7 3 2.1363 0.0039
7 -7 4 -0.1683 0.0035
7 -7 5 -1.1112 -0.0065
7 -7 6 0.7559 0.0048
7 -7 7 0.2959 -0.0092
7 -7 8 -0.8930 0.0138
7 -7 9 0.7326 -0.0054
7 -7 10 -0.1275 -0.0033
7 -7 11 -0.4092 -0.0029
7 -7 12 0.5994 0.0095
7 -7 13 -0.5685 -0.0022
7 -6 0 -1.8974 -0.0177
7 -6 1 2.6398 0.0113
7 -6 2 -1.1048 -0.0099
7 -6 3 -1.1208 0.0057
7 -6 4 1.7459 -0.0012
7 -6 5 -0.5476 0.0005
7 -6 6 -0.8479 0.0027
7 -6 7 1.2432 -0.0054
7 -6 8 -0.7174 -0.0006
7 -6 9 -0.0871 0.0058
7 -6 10 0.6158 -0.0013
7 -6 11 -0.7442 0.0011
7 -6 12 0.6886 -0.0119
7 -5 0 -1.7673 -0.0206
7 -5 1 -0.6520 0.0254
7 -5 2 2.5775 -0.0224
7 -5 3 -2.0823 0.0115
7 -5 4 0.0748 -0.0029
7 -5 5 1.2324 -0.0043
7 -5 6 -1.0232 0.0083
7 -5 7 0.0762 -0.0027
7 -5 8 0.6588 -0.0045
7 -5 9 -0.8328 0.0053
7 -5 10 0.6778 -0.0094
7 -5 11 -0.5249 0.0192
7 -5 12 0.2697 -0.0205
7 -4 0 2.5382 -0.0360
7 -4 1 -3.4581 0.0328
7 -4 2 1.5881 -0.0162
7 -4 3 0.8943 0.0012
7 -4 4 -1.5779 0.0103
7 -4 5 0.4726 -0.0173
7 -4 6 0.8315 0.0132
7 -4 7 -1.2684 -0.0047
7 -4 8 0.9164 0.0009
7 -4 9 -0.4292 0.0044
7 -4 10 0.2013 -0.0124
7 -4 11 0.0515 0.0125
7 -4 12 -0.5837 -0.0087
7 -3 0 3.3510 -0.0286
7 -3 1 -0.3112 0.0112
7 -3 2 -2.0702 0.0020
7 -3 3 1.7637 -0.0112
7 -3 4 0.1682 0.0175
7 -3 5 -1.5624 -0.0143
7 -3 6 1.5678 0.0076
7 -3 7 -0.7794 -0.0062
7 -3 8 0.1315 0.0036
7 -3 9 0.0554 0.0029
7 -3 10 -0.2346 -0.0035
7 -3 11 0.6981 0.0011
7 -3 12 -0.9331 -0.0057
7 -2 0 -1.0404 0.0031
7 -2 1 2.6358 -0.0100
7 -2 2 -1.3020 0.0121
7 -2 3 -0.9772 -0.0124
7 -2 4 2.0047 0.0059
7 -2 5 -1.4940 0.0004
7 -2 6 0.4829 0.0015
7 -2 7 0.0884 -0.0020
7 -2 8 -0.1291 -0.0031
7 -2 9 0.2130 0.0023
7 -2 10 -0.5788 0.0040
7 -2 11 0.6984 -0.0048
7 -1 0 -2.1209 0.0246
7 -1 1 0.0538 -0.0228
7 -1 2 1.9208 0.0169
7 -1 3 -2.1549 -0.0035
7 -1 4 1.1103 -0.0072
7 -1 5 -0.0701 0.0070
7 -1 6 -0.2676 -0.0074
7 -1 7 0.1185 0.0123
7 -1 8 -0.1150 -0.0079
7 -1 9 0.3913 -0.0053
7 -1 10 -0.4144 0.0120
7 -1 11 0.0186 -0.0121
7 0 0 1.2636 0.0355
7 0 1 -2.4611 -0.0287
7 0 2 1.8063 0.0110
7 0 3 -0.3911 0.0047
7 0 4 -0.5096 -0.0096
7 0 5 0.5439 0.0139
7 0 6 -0.1888 -0.0194
7 0 7 0.0858 0.0119
7 0 8 -0.2835 0.0049
7 0 9 0.2661 -0.0116
7 0 10 0.0939 0.0079
7 1 0 2.0529 0.0318
7 1 1 -0.8438 -0.0170
7 1 2 -0.5659 0.0024
7 1 3 1.1401 0.0042
7 1 4 -0.8350 -0.0105
7 1 5 0.2705 0.0156
7 1 6 -0.0679 -0.0075
7 1 7 0.2395 -0.0058
7 1 8 -0.2988 0.0048
7 1 9 0.0718 0.0055
7 2 0 -0.3472 0.0146
7 2 1 1.3499 -0.0068
7 2 2 -1.4415 0.0031
7 2 3 0.7909 0.0017
7 2 4 -0.0609 -0.0045
7 2 5 -0.1679 -0.0020
7 2 6 -0.0963 0.0070
7 2 7 0.3803 0.0041
7 2 8 -0.4038 -0.0193
7 2 9 0.2767 0.0185
7 3 0 -1.6418 0.0036
7 3 1 1.2425 -0.0018
7 3 2 -0.3103 -0.0005
7 3 3 -0.4827 -0.0001
7 3 4 0.6283 0.0055
7 3 5 -0.1939 -0.0042
7 3 6 -0.3483 -0.0116
7 3 7 0.6337 0.0259
7 3 8 -0.5897 -0.0216
7 4 0 -0.9210 -0.0132
7 4 1 -0.1340 0.0140
7 4 2 0.8521 -0.0089
7 4 3 -0.8654 0.0020
7 4 4 0.3538 -0.0034
7 4 5 0.2567 0.0146
7 4 6 -0.6350 -0.0218
7 4 7 0.6220 0.0149
7 5 0 0.1015 -0.0301
7 5 1 -0.5723 0.0205
7 5 2 0.4606 -0.0114
7 5 3 -0.0783 0.0094
7 5 4 -0.3101 -0.0114
7 5 5 0.5558 0.0095
7 5 6 -0.4936 -0.0017
7 6 0 -0.0546 -0.0188
7 6 1 0.3171 0.0115
7 6 2 -0.4567 -0.0091
7 6 3 0.4931 0.0046
7 6 4 -0.5381 0.0035
7 7 0 -0.7479 -0.0035
7 7 1 0.7100 0.0058
7 7 2 -0.5205 0.0000
7 7 3 0.4971 -0.0097
7 8 0 -0.4651 -0.0040
7 8 1 0.2646 -0.0002
8 -15 3 0.3085 0.0488
8 -15 4 -0.1564 -0.0151
8 -15 5 -0.0076 -0.0121
8 -15 6 -0.1553 0.0184
8 -14 0 0.5439 -0.0766
8 -14 1 -0.2709 0.0630
8 -14 2 -0.0476 -0.0486
8 -14 3 0.0387 0.0222
8 -14 4 -0.0552 0.0006
8 -14 5 0.2384 -0.0059
8 -14 6 0.0040 0.0029
8 -14 7 -0.7007 0.0025
8 -14 8 0.9436 -0.0148
8 -14 9 -0.4253 0.0234
8 -13 0 0.6194 -0.0281
8 -13 1 -0.3089 0.0227
8 -13 2 0.1349 -0.0115
8 -13 3 0.0947 0.0026
8 -13 4 -0.2957 -0.0041
8 -13 5 -0.2032 0.0047
8 -13 6 1.2264 -0.0034
8 -13 7 -1.5769 0.0126
8 -13 8 0.9153 -0.0237
8 -13 9 -0.1648 0.0193
8 -13 10 -0.1293 -0.0126
8 -12 0 0.2995 0.0046
8 -12 1 0.0170 -0.0079
8 -12 2 -0.3381 0.0071
8 -12 3 0.4749 0.0000
8 -12 4 0.1754 0.0002
8 -12 5 -1.2664 -0.0060
8 -12 6 1.5379 0.0005
8 -12 7 -0.7921 0.0101
8 -12 8 0.0891 -0.0076
8 -12 9 0.1082 0.0045
8 -12 10 -0.2609 -0.0201
8 -12 11 0.4989 0.0357
8 -11 0 -0.4515 0.0181
8 -11 1 0.6521 -0.0176
8 -11 2 -0.5633 0.0093
8 -11 3 -0.1522 -0.0071
8 -11 4 1.0055 0.0111
8 -11 5 -0.9236 -0.0064
8 -11 6 0.0621 -0.0017
8 -11 7 0.3868 -0.0028
8 -11 8 -0.1841 0.0062
8 -11 9 0.0866 0.0104
8 -11 10 -0.3054 -0.0285
8 -11 11 0.4190 0.0246
8 -10 0 -0.6923 0.0191
8 -10 1 0.2617 -0.0121
8 -10 2 0.4559 0.0049
8 -10 3 -0.8512 -0.0019
8 -10 4 0.2152 -0.0046
8 -10 5 0.8107 0.0092
8 -10 6 -0.9231 0.0001
8 -10 7 0.1956 -0.0093
8 -10 8 0.2490 -0.0005
8 -10 9 -0.0679 0.0137
8 -10 10 -0.2325 -0.0121
8 -10 11 0.3398 0.0129
8 -10 12 -0.2706 -0.0299
8 -9 0 0.2495 0.0074
8 -9 1 -0.8919 0.0038
8 -9 2 0.7567 -0.0122
8 -9 3 0.4092 0.0185
8 -9 4 -1.5018 -0.0193
8 -9 5 1.2329 0.0064
8 -9 6 -0.0595 0.0082
8 -9 7 -0.5832 -0.0076
8 -9 8 0.3110 0.0023
8 -9 9 0.2329 -0.0050
8 -9 10 -0.5445 0.0005
8 -9 11 0.5009 0.0190
8 -9 12 -0.1920 -0.0288
8 -8 0 0.9717 -0.0158
8 -8 1 -0.3627 0.0223
8 -8 2 -1.0598 -0.0224
8 -8 3 1.9061 0.0190
8 -8 4 -1.1643 -0.0073
8 -8 5 -0.2550 -0.0066
8 -8 6 0.7878 0.0097
8 -8 7 -0.2445 -0.0079
8 -8 8 -0.5053 0.0104
8 -8 9 0.8483 -0.0063
8 -8 10 -0.6712 -0.0078
8 -8 11 0.1674 0.0115
8 -8 12 0.2753 0.0014
8 -7 0 -0.3801 -0.0315
8 -7 1 1.6722 0.0216
8 -7 2 -1.8852 -0.0140
8 -7 3 0.6050 0.0067
8 -7 4 0.7837 0.0023
8 -7 5 -0.8790 -0.0048
8 -7 6 -0.0244 0.0021
8 -7 7 0.7981 -0.0021
8 -7 8 -0.9193 -0.0010
8 -7 9 0.5017 0.0085
8 -7 10 0.1142 -0.0066
8 -7 11 -0.5678 -0.0042
8 -7 12 0.7578 0.0062
8 -6 0 -1.9665 -0.0200
8 -6 1 1.3341 0.0111
8 -6 2 0.3431 -0.0085
8 -6 3 -1.3332 0.0024
8 -6 4 0.7476 0.0008
8 -6 5 0.4294 0.0017
8 -6 6 -0.9245 -0.0030
8 -6 7 0.5853 0.0049
8 -6 8 0.0599 -0.0093
8 -6 9 -0.5613 0.0072
8 -6 10 0.7680 -0.0009
8 -6 11 -0.8367 0.0028
8 -6 12 0.8669 -0.0090
8 -5 0 -0.3549 -0.0055
8 -5 1 -1.2908 0.0071
8 -5 2 1.4581 -0.0013
8 -5 3 -0.0979 -0.0045
8 -5 4 -1.1131 0.0038
8 -5 5 1.0202 -0.0032
8 -5 6 -0.0863 0.0025
8 -5 7 -0.6994 0.0017
8 -5 8 0.8906 -0.0031
8 -5 9 -0.6708 0.0019
8 -5 10 0.4986 -0.0061
8 -5 11 -0.4995 0.0107
8 -5 12 0.3298 -0.0078
8 -4 0 1.9294 -0.0001
8 -4 1 -0.9867 -0.0061
8 -4 2 -1.0181 0.0124
8 -4 3 1.9664 -0.0103
8 -4 4 -1.1411 0.0084
8 -4 5 -0.3164 -0.0074
8 -4 6 1.1205 0.0028
8 -4 7 -0.9781 -0.0001
8 -4 8 0.3920 0.0003
8 -4 9 -0.0087 0.0038
8 -4 10 -0.0661 -0.0087
8 -4 11 0.2430 0.0082
8 -3 0 0.3133 0.0145
8 -3 1 1.9070 -0.0192
8 -3 2 -2.3214 0.0131
8 -3 3 0.8923 -0.0070
8 -3 4 0.7543 0.0031
8 -3 5 -1.3838 0.0026
8 -3 6 0.9999 -0.0037
8 -3 7 -0.2899 -0.0003
8 -3 8 -0.1329 -0.0011
8 -3 9 0.2743 0.0065
8 -3 10 -0.5436 -0.0079
8 -3 11 0.8597 0.0101
8 -2 0 -1.9133 0.0252
8 -2 1 1.6069 -0.0183
8 -2 2 0.0858 0.0104
8 -2 3 -1.4323 -0.0028
8 -2 4 1.6282 -0.0063
8 -2 5 -1.0608 0.0076
8 -2 6 0.4502 -0.0012
8 -2 7 -0.1895 0.0008
8 -2 8 0.0755 -0.0053
8 -2 9 0.2969 0.0044
8 -2 10 -0.7295 -0.0026
8 -1 0 -0.1899 0.0244
8 -1 1 -1.3895 -0.0207
8 -1 2 2.0623 0.0126
8 -1 3 -1.6531 0.0005
8 -1 4 0.8999 -0.0057
8 -1 5 -0.4662 0.0022
8 -1 6 0.4871 -0.0031
8 -1 7 -0.5468 0.0059
8 -1 8 0.1931 0.0003
8 -1 9 0.3316 -0.0078
8 -1 10 -0.4250 0.0056
8 0 0 2.1125 0.0228
8 0 1 -2.0774 -0.0182
8 0 2 1.1688 0.0050
8 0 3 -0.2899 0.0025
8 0 4 0.0124 -0.0022
8 0 5 -0.3079 0.0048
8 0 6 0.6167 -0.0060
8 0 7 -0.4074 -0.0036
8 0 8 -0.1197 0.0123
8 0 9 0.3482 -0.0074
8 1 0 1.4029 0.0101
8 1 1 -0.3649 -0.0014
8 1 2 -0.4331 -0.0023
8 1 3 0.5441 -0.0002
8 1 4 -0.0604 -0.0002
8 1 5 -0.4121 -0.0003
8 1 6 0.3003 0.0078
8 1 7 0.2434 -0.0095
8 1 8 -0.5963 -0.0032
8 2 0 -0.2441 -0.0070
8 2 1 0.7105 0.0052
8 2 2 -0.5641 0.0031
8 2 3 -0.0469 -0.0086
8 2 4 0.5213 0.0113
8 2 5 -0.3358 -0.0132
8 2 6 -0.3357 0.0043
8 2 7 0.8578 0.0166
8 2 8 -0.8908 -0.0298
8 3 0 -0.5914 -0.0125
8 3 1 0.1074 0.0019
8 3 2 0.6325 0.0087
8 3 3 -1.0392 -0.0146
8 3 4 0.7252 0.0137
8 3 5 0.0630 -0.0005
8 3 6 -0.7196 -0.0211
8 3 7 0.8726 0.0332
8 4 0 0.1113 -0.0164
8 4 1 -0.9344 0.0046
8 4 2 1.2972 0.0040
8 4 3 -1.0065 -0.0054
8 4 4 0.3406 -0.0018
8 4 5 0.2483 0.0136
8 4 6 -0.4565 -0.0199
8 5 0 0.5509 -0.0158
8 5 1 -0.8052 0.0080
8 5 2 0.6849 -0.0050
8 5 3 -0.3949 0.0034
8 5 4 0.0923 -0.0020
8 6 0 0.0047 -0.0070
8 6 1 0.0180 0.0084
8 6 2 0.0606 -0.0050
8 6 3 -0.0552 -0.0027
8 7 0 -0.4514 -0.0044
8 7 1 0.2532 0.0064
9 -14 0 0.3556 0.0116
9 -14 1 -0.1527 -0.0030
9 -14 2 0.0776 -0.0042
9 -14 3 -0.0662 0.0016
9 -14 4 -0.1577 -0.0010
9 -14 5 0.1525 -0.0001
9 -14 6 0.5324 0.0089
9 -14 7 -1.2262 -0.0121
9 -14 8 1.1169 0.0010
9 -13 0 0.3610 0.0157
9 -13 1 -0.2809 0.0011
9 -13 2 0.1820 -0.0072
9 -13 3 0.1037 0.0108
9 -13 4 -0.0470 -0.0072
9 -13 5 -0.7616 -0.0092
9 -13 6 1.4960 0.0191
9 -13 7 -1.2942 -0.0093
9 -13 8 0.6392 0.0002
9 -13 9 -0.3068 -0.0058
9 -12 0 0.0469 -0.0082
9 -12 1 0.0615 0.0139
9 -12 2 -0.2220 -0.0166
9 -12 3 0.0183 0.0117
9 -12 4 0.7837 0.0067
9 -12 5 -1.3085 -0.0197
9 -12 6 0.8724 0.0127
9 -12 7 -0.2041 -0.0044
9 -12 8 0.0887 0.0085
9 -12 9 -0.1475 -0.0065
9 -12 10 -0.0962 -0.0082
9 -11 0 -0.3217 -0.0198
9 -11 1 0.2010 0.0198
9 -11 2 0.2409 -0.0173
9 -11 3 -0.9467 0.0047
9 -11 4 1.0656 0.0056
9 -11 5 -0.2565 -0.0017
9 -11 6 -0.4302 -0.0017
9 -11 7 0.2306 -0.0048
9 -11 8 0.1780 0.0030
9 -11 9 -0.0770 0.0120
9 -11 10 -0.2466 -0.0162
9 -10 0 0.1156 -0.0144
9 -10 1 -0.7617 0.0173
9 -10 2 1.2904 -0.0155
9 -10 3 -0.9429 0.0115
9 -10 4 -0.2373 -0.0131
9 -10 5 0.9279 0.0111
9 -10 6 -0.4460 0.0001
9 -10 7 -0.2479 -0.0032
9 -10 8 0.2321 -0.0072
9 -10 9 0.2291 0.0101
9 -10 10 -0.5765 -0.0015
9 -10 11 0.6443 0.0017
9 -9 0 1.0882 -0.0082
9 -9 1 -1.3744 0.0153
9 -9 2 0.6722 -0.0164
9 -9 3 0.6451 0.0165
9 -9 4 -1.1783 -0.0127
9 -9 5 0.4618 0.0004
9 -9 6 0.3263 0.0069
9 -9 7 -0.2343 -0.0018
9 -9 8 -0.3925 -0.0010
9 -9 9 0.9064 -0.0028
9 -9 10 -1.0592 -0.0008
9 -9 11 0.8086 0.0088
9 -8 0 0.9301 -0.0135
9 -8 1 -0.0951 0.0136
9 -8 2 -0.9720 -0.0106
9 -8 3 1.0737 0.0083
9 -8 4 -0.1450 -0.0002
9 -8 5 -0.5153 -0.0068
9 -8 6 0.1819 0.0036
9 -8 7 0.5549 0.0012
9 -8 8 -1.0068 -0.0018
9 -8 9 1.0307 0.0061
9 -8 10 -0.7006 -0.0102
9 -8 11 0.2351 0.0028
9 -7 0 -0.5624 -0.0146
9 -7 1 1.0621 0.0051
9 -7 2 -0.5508 -0.0034
9 -7 3 -0.5038 0.0003
9 -7 4 0.8194 0.0044
9 -7 5 -0.1442 -0.0008
9 -7 6 -0.5756 -0.0062
9 -7 7 0.7099 0.0087
9 -7 8 -0.4188 -0.0105
9 -7 9 0.0225 0.0104
9 -7 10 0.2592 -0.0026
9 -7 11 -0.3582 -0.0046
9 -6 0 -0.8907 0.0028
9 -6 1 -0.1363 -0.0055
9 -6 2 1.0710 0.0062
9 -6 3 -0.8464 -0.0094
9 -6 4 -0.1678 0.0044
9 -6 5 0.7103 0.0048
9 -6 6 -0.3605 -0.0074
9 -6 7 -0.3017 0.0064
9 -6 8 0.6981 -0.0049
9 -6 9 -0.6738 -0.0004
9 -6 10 0.4451 0.0041
9 -6 11 -0.3593 -0.0016
9 -5 0 0.6511 0.0205
9 -5 1 -1.1049 -0.0198
9 -5 2 0.2215 0.0213
9 -5 3 1.0113 -0.0129
9 -5 4 -1.2273 -0.0004
9 -5 5 0.3759 0.0047
9 -5 6 0.5707 -0.0038
9 -5 7 -0.9009 0.0035
9 -5 8 0.5905 -0.0009
9 -5 9 -0.0910 -0.0014
9 -5 10 -0.1140 -0.0001
9 -5 11 0.0580 -0.0009
9 -4 0 0.7438 0.0293
9 -4 1 0.7310 -0.0291
9 -4 2 -1.9503 0.0166
9 -4 3 1.7497 0.0013
9 -4 4 -0.5399 -0.0090
9 -4 5 -0.4895 0.0107
9 -4 6 0.7028 -0.0122
9 -4 7 -0.2423 0.0089
9 -4 8 -0.3440 -0.0040
9 -4 9 0.5931 0.0042
9 -4 10 -0.5861 -0.0048
9 -3 0 -1.2552 0.0276
9 -3 1 2.1447 -0.0149
9 -3 2 -1.5181 -0.0027
9 -3 3 0.2068 0.0110
9 -3 4 0.6445 -0.0150
9 -3 5 -0.6778 0.0177
9 -3 6 0.2047 -0.0116
9 -3 7 0.2682 0.0024
9 -3 8 -0.4446 -0.0021
9 -3 9 0.5163 0.0060
9 -3 10 -0.7141 -0.0074
9 -2 0 -1.4110 0.0113
9 -2 1 0.4273 -0.0006
9 -2 2 0.7239 -0.0029
9 -2 3 -1.1837 0.0069
9 -2 4 0.9684 -0.0106
9 -2 5 -0.5348 0.0032
9 -2 6 0.2977 0.0074
9 -2 7 -0.3370 -0.0069
9 -2 8 0.2838 0.0011
9 -2 9 0.1128 0.0004
9 -1 0 0.7082 -0.0012
9 -1 1 -1.5348 -0.0015
9 -1 2 1.5500 -0.0006
9 -1 3 -1.0799 0.0046
9 -1 4 0.6644 0.0024
9 -1 5 -0.6658 -0.0123
9 -1 6 1.0114 0.0111
9 -1 7 -1.1439 -0.0071
9 -1 8 0.6984 0.0092
9 -1 9 -0.0919 -0.0080
9 0 0 1.6137 -0.0094
9 0 1 -1.3108 0.0110
9 0 2 0.6936 -0.0137
9 0 3 -0.2809 0.0051
9 0 4 0.4292 0.0059
9 0 5 -1.0161 -0.0066
9 0 6 1.3640 0.0059
9 0 7 -0.9956 -0.0111
9 0 8 0.2874 0.0100
9 1 0 0.7699 -0.0263
9 1 1 -0.1836 0.0279
9 1 2 -0.1698 -0.0160
9 1 3 -0.0400 0.0012
9 1 4 0.6803 0.0030
9 1 5 -1.0576 -0.0034
9 1 6 0.6968 0.0058
9 1 7 0.0272 -0.0004
9 2 0 -0.0124 -0.0314
9 2 1 0.1924 0.0188
9 2 2 0.0958 -0.0016
9 2 3 -0.6630 -0.0051
9 2 4 0.8729 0.0039
9 2 5 -0.3843 -0.0002
9 2 6 -0.3741 -0.0110
9 3 0 -0.0116 -0.0160
9 3 1 -0.4372 0.0010
9 3 2 0.9636 0.0058
9 3 3 -1.0270 -0.0035
9 3 4 0.4647 -0.0024
9 3 5 0.2758 0.0130
9 4 0 0.4875 -0.0015
9 4 1 -1.0175 -0.0031
9 4 2 1.0989 0.0011
9 4 3 -0.7021 0.0011
9 4 4 0.1600 -0.0035
9 5 0 0.6391 0.0066
9 5 1 -0.7744 -0.0029
9 5 2 0.6901 0.0034
9 5 3 -0.4769 -0.0086
9 6 0 0.2960 0.0105
9 6 1 -0.4090 -0.0073
10 -14 1 -0.1756 -0.0570
10 -14 2 0.3094 0.0308
10 -14 3 -0.1421 -0.0111
10 -14 4 -0.2453 -0.0001
10 -14 5 0.1439 -0.0095
10 -14 6 0.4522 0.0314
10 -13 0 -0.0523 0.0519
10 -13 1 -0.1445 -0.0231
10 -13 2 0.0745 0.0051
10 -13 3 0.2032 0.0031
10 -13 4 -0.0391 0.0090
10 -13 5 -0.4912 -0.0333
10 -13 6 0.5599 0.0411
10 -13 7 -0.1615 -0.0300
10 -13 8 0.0741 0.0249
10 -12 0 -0.3417 -0.0051
10 -12 1 0.2104 0.0160
10 -12 2 -0.1319 -0.0181
10 -12 3 -0.2685 0.0051
10 -12 4 0.7150 0.0176
10 -12 5 -0.4509 -0.0259
10 -12 6 -0.2117 0.0181
10 -12 7 0.2445 -0.0164
10 -12 8 0.3126 0.0215
10 -12 9 -0.5797 -0.0145
10 -11 0 -0.3170 -0.0359
10 -11 1 -0.1382 0.0348
10 -11 2 0.8093 -0.0240
10 -11 3 -1.1793 0.0053
10 -11 4 0.5709 0.0039
10 -11 5 0.4008 -0.0005
10 -11 6 -0.4878 0.0022
10 -11 7 -0.2194 -0.0092
10 -11 8 0.6472 0.0049
10 -11 9 -0.4957 0.0042
10 -10 0 0.4565 -0.0314
10 -10 1 -1.1890 0.0255
10 -10 2 1.4187 -0.0127
10 -10 3 -0.5799 0.0036
10 -10 4 -0.5428 -0.0045
10 -10 5 0.6662 0.0030
10 -10 6 0.0278 0.0034
10 -10 7 -0.3982 -0.0014
10 -10 8 0.1591 -0.0045
10 -10 9 0.1897 -0.0017
10 -10 10 -0.3823 0.0128
10 -9 0 1.0984 -0.0068
10 -9 1 -1.0971 0.0016
10 -9 2 0.2215 0.0052
10 -9 3 0.7345 -0.0032
10 -9 4 -0.7165 0.0003
10 -9 5 0.1019 -0.0032
10 -9 6 0.0277 0.0018
10 -9 7 0.4050 0.0043
10 -9 8 -0.7838 -0.0023
10 -9 9 0.8804 -0.0045
10 -9 10 -0.7510 0.0050
10 -8 0 0.5105 0.0076
10 -8 1 0.2057 -0.0123
10 -8 2 -0.6990 0.0097
10 -8 3 0.3629 -0.0034
10 -8 4 0.1506 0.0039
10 -8 5 0.0628 -0.0031
10 -8 6 -0.7086 -0.0044
10 -8 7 1.0000 0.0076
10 -8 8 -0.8298 -0.0043
10 -8 9 0.4902 0.0027
10 -8 10 -0.1692 -0.0004
10 -7 0 -0.3631 0.0099
10 -7 1 0.2907 -0.0113
10 -7 2 0.3601 0.0065
10 -7 3 -0.6967 -0.0085
10 -7 4 0.1048 0.0093
10 -7 5 0.6949 -0.0008
10 -7 6 -0.7882 -0.0050
10 -7 7 0.2694 0.0017
10 -7 8 0.2771 0.0024
10 -7 9 -0.5115 -0.0055
10 -7 10 0.3787 0.0085
10 -6 0 0.1615 0.0161
10 -6 1 -0.9087 -0.0148
10 -6 2 0.9276 0.0185
10 -6 3 0.0065 -0.0188
10 -6 4 -0.8336 0.0074
10 -6 5 0.6697 0.0005
10 -6 6 0.1400 0.0037
10 -6 7 -0.7971 -0.0090
10 -6 8 0.9063 0.0107
10 -6 9 -0.5202 -0.0113
10 -6 10 0.0340 0.0080
10 -5 0 0.9456 0.0224
10 -5 1 -0.5195 -0.0242
10 -5 2 -0.6344 0.0204
10 -5 3 1.3197 -0.0041
10 -5 4 -0.8990 -0.0066
10 -5 5 -0.0300 0.0035
10 -5 6 0.6301 0.0002
10 -5 7 -0.6037 -0.0001
10 -5 8 0.1125 0.0018
10 -5 9 0.4032 -0.0022
10 -5 10 -0.5906 -0.0001
10 -4 0 -0.0814 0.0180
10 -4 1 1.2480 -0.0113
10 -4 2 -1.6215 -0.0065
10 -4 3 0.9889 0.0168
10 -4 4 -0.1424 -0.0145
10 -4 5 -0.2233 0.0135
10 -4 6 0.0319 -0.0138
10 -4 7 0.4524 0.0074
10 -4 8 -0.8406 -0.0015
10 -4 9 0.9164 0.0024
10 -3 0 -1.2816 0.0010
10 -3 1 1.2157 0.0119
10 -3 2 -0.4302 -0.0160
10 -3 3 -0.2070 0.0111
10 -3 4 0.2529 -0.0112
10 -3 5 0.1259 0.0101
10 -3 6 -0.5749 0.0014
10 -3 7 0.7716 -0.0103
10 -3 8 -0.6730 0.0065
10 -3 9 0.5935 -0.0005
10 -2 0 -0.3972 -0.0133
10 -2 1 -0.4728 0.0104
10 -2 2 0.8964 -0.0023
10 -2 3 -0.6918 0.0016
10 -2 4 0.1792 0.0022
10 -2 5 0.2273 -0.0175
10 -2 6 -0.2221 0.0264
10 -2 7 -0.0987 -0.0185
10 -2 8 0.2374 0.0089
10 -1 0 0.9909 -0.0172
10 -1 1 -1.2534 0.0104
10 -1 2 0.9601 -0.0101
10 -1 3 -0.4376 0.0035
10 -1 4 0.1042 0.0153
10 -1 5 -0.2935 -0.0251
10 -1 6 0.8325 0.0170
10 -1 7 -1.0688 -0.0090
10 -1 8 0.7229 0.0091
10 0 0 1.0855 -0.0288
10 0 1 -0.8142 0.0327
10 0 2 0.3830 -0.0257
10 0 3 -0.1502 0.0049
10 0 4 0.4616 0.0069
10 0 5 -1.1050 -0.0016
10 0 6 1.3677 -0.0021
10 0 7 -0.9589 -0.0017
10 1 0 0.5608 -0.0399
10 1 1 -0.2310 0.0372
10 1 2 0.0981 -0.0198
10 1 3 -0.4515 0.0098
10 1 4 1.0324 -0.0147
10 1 5 -1.1746 0.0175
10 1 6 0.6970 -0.0129
10 2 0 0.1380 -0.0270
10 2 1 -0.0959 0.0185
10 2 2 0.4566 -0.0160
10 2 3 -0.8998 0.0252
10 2 4 0.8715 -0.0308
10 2 5 -0.3480 0.0271
10 3 0 0.0068 -0.0086
10 3 1 -0.3813 0.0145
10 3 2 0.7363 -0.0289
10 3 3 -0.6560 0.0369
10 3 4 0.2130 -0.0320
10 4 0 0.1709 -0.0044
10 4 1 -0.4802 0.0208
10 4 2 0.4882 -0.0288
10 4 3 -0.2590 0.0213
10 5 0 0.2608 0.0002
10 5 1 -0.3545 0.0077
11 -13 0 -0.2276 0.0512
11 -13 1 -0.0891 -0.0302
11 -13 2 0.0022 0.0147
11 -13 3 0.1805 -0.0102
11 -13 4 -0.0619 0.0249
11 -13 5 0.0743 -0.0416
11 -13 6 -0.5232 0.0389
11 -12 0 -0.4906 0.0050
11 -12 1 0.2324 0.0042
11 -12 2 0.0678 -0.0048
11 -12 3 -0.4980 -0.0088
11 -12 4 0.4384 0.0245
11 -12 5 0.3074 -0.0246
11 -12 6 -0.7449 0.0182
11 -12 7 0.2302 -0.0212
11 -12 8 0.5166 0.0226
11 -11 0 -0.4138 -0.0281
11 -11 1 -0.2478 0.0240
11 -11 2 0.9722 -0.0087
11 -11 3 -0.9665 -0.0098
11 -11 4 0.0672 0.0146
11 -11 5 0.5682 -0.0100
11 -11 6 -0.1821 0.0122
11 -11 7 -0.5101 -0.0151
11 -11 8 0.7243 0.0076
11 -10 0 0.1290 -0.0216
11 -10 1 -0.8277 0.0055
11 -10 2 0.8308 0.0136
11 -10 3 0.0075 -0.0192
11 -10 4 -0.5992 0.0105
11 -10 5 0.3029 -0.0051
11 -10 6 0.1553 0.0048
11 -10 7 -0.1433 -0.0002
11 -10 8 -0.0309 -0.0014
11 -10 9 0.0548 -0.0075
11 -9 0 0.3152 0.0128
11 -9 1 -0.1997 -0.0252
11 -9 2 -0.4224 0.0270
11 -9 3 0.7074 -0.0124
11 -9 4 -0.3599 -0.0003
11 -9 5 0.1869 0.0037
11 -9 6 -0.5626 -0.0081
11 -9 7 0.8727 0.0107
11 -9 8 -0.7309 -0.0034
11 -9 9 0.3958 -0.0050
11 -8 0 -0.1827 0.0245
11 -8 1 0.5331 -0.0235
11 -8 2 -0.4171 0.0095
11 -8 3 -0.0296 0.0015
11 -8 4 -0.0871 -0.0020
11 -8 5 0.8427 0.0052
11 -8 6 -1.2958 -0.0107
11 -8 7 0.9916 0.0064
11 -8 8 -0.3572 0.0035
11 -8 9 -0.1494 -0.0084
11 -7 0 -0.2024 0.0125
11 -7 1 -0.2237 -0.0061
11 -7 2 0.6723 0.0037
11 -7 3 -0.2749 -0.0099
11 -7 4 -0.7475 0.0081
11 -7 5 1.2505 0.0002
11 -7 6 -0.8121 0.0025
11 -7 7 0.0063 -0.0137
11 -7 8 0.5801 0.0200
11 -7 9 -0.7032 -0.0204
11 -6 0 0.6679 0.0057
11 -6 1 -0.9589 -0.0077
11 -6 2 0.3298 0.0156
11 -6 3 0.7386 -0.0122
11 -6 4 -1.1200 0.0018
11 -6 5 0.5793 -0.0045
11 -6 6 0.2157 0.0159
11 -6 7 -0.7200 -0.0203
11 -6 8 0.7580 0.0185
11 -6 9 -0.3931 -0.0147
11 -5 0 0.7349 0.0006
11 -5 1 0.0376 -0.0041
11 -5 2 -0.9141 -0.0022
11 -5 3 1.0145 0.0116
11 -5 4 -0.4173 -0.0062
11 -5 5 -0.1850 -0.0048
11 -5 6 0.4418 0.0060
11 -5 7 -0.3523 -0.0043
11 -5 8 0.0202 0.0057
11 -4 0 -0.4040 -0.0135
11 -4 1 0.9262 0.0187
11 -4 2 -0.6824 -0.0217
11 -4 3 0.0864 0.0103
11 -4 4 0.2145 0.0008
11 -4 5 -0.1157 0.0002
11 -4 6 -0.1821 0.0012
11 -4 7 0.4982 -0.0099
11 -4 8 -0.6311 0.0112
11 -3 0 -0.6529 -0.0217
11 -3 1 0.1071 0.0180
11 -3 2 0.4488 -0.0017
11 -3 3 -0.4843 -0.0091
11 -3 4 0.0769 0.0080
11 -3 5 0.4503 -0.0144
11 -3 6 -0.8143 0.0289
11 -3 7 0.7945 -0.0296
11 -3 8 -0.5027 0.0158
11 -2 0 0.3359 -0.0146
11 -2 1 -0.8268 0.0010
11 -2 2 0.7477 0.0064
11 -2 3 -0.2387 -0.0064
11 -2 4 -0.3966 0.0190
11 -2 5 0.8000 -0.0377
11 -2 6 -0.6776 0.0362
11 -2 7 0.2153 -0.0178
11 -1 0 0.8350 -0.0141
11 -1 1 -0.7579 0.0136
11 -1 2 0.3591 -0.0140
11 -1 3 0.1933 -0.0028
11 -1 4 -0.5396 0.0239
11 -1 5 0.3446 -0.0214
11 -1 6 0.1625 0.0031
11 0 0 0.6443 -0.0208
11 0 1 -0.3984 0.0250
11 0 2 0.0272 -0.0116
11 0 3 0.1712 -0.0050
11 0 4 0.0860 -0.0007
11 0 5 -0.5143 0.0176
11 0 6 0.5714 -0.0200
11 1 0 0.4055 -0.0056
11 1 1 -0.1552 0.0037
11 1 2 0.1060 -0.0015
11 1 3 -0.4193 0.0168
11 1 4 0.7362 -0.0359
11 1 5 -0.6190 0.0358
11 2 0 0.0491 0.0155
11 2 1 -0.0683 -0.0007
11 2 2 0.4119 -0.0276
11 2 3 -0.6752 0.0522
11 3 0 -0.2519 0.0039
11 3 1 -0.0551 0.0317
11 3 2 0.3083 -0.0601
11 4 0 -0.2851 -0.0213
12 -13 2 0.0526 0.0146
12 -13 3 -0.0887 -0.0143
12 -12 0 -0.2881 0.0036
12 -12 1 0.0757 0.0030
12 -12 2 0.3739 -0.0009
12 -12 3 -0.7525 -0.0134
12 -12 4 0.3878 0.0247
12 -12 5 0.3646 -0.0219
12 -12 6 -0.4853 0.0183
12 -11 0 -0.4374 -0.0231
12 -11 1 -0.2131 0.0140
12 -11 2 0.8074 0.0068
12 -11 3 -0.5902 -0.0254
12 -11 4 -0.1027 0.0262
12 -11 5 0.2462 -0.0196
12 -11 6 0.1808 0.0193
12 -11 7 -0.4303 -0.0172
12 -10 0 -0.3464 -0.0049
12 -10 1 -0.1522 -0.0158
12 -10 2 0.0412 0.0319
12 -10 3 0.3859 -0.0267
12 -10 4 -0.3154 0.0100
12 -10 5 -0.0777 -0.0028
12 -10 6 0.0856 0.0019
12 -10 7 0.1753 0.0015
12 -9 0 -0.4419 0.0272
12 -9 1 0.5714 -0.0321
12 -9 2 -0.6998 0.0184
12 -9 3 0.3317 0.0048
12 -9 4 0.0474 -0.0141
12 -9 5 0.2526 0.0126
12 -9 6 -0.8203 -0.0135
12 -9 7 0.8855 0.0115
12 -9 8 -0.4882 -0.0027
12 -8 0 -0.5599 0.0183
12 -8 1 0.4623 -0.0052
12 -8 2 0.0889 -0.0125
12 -8 3 -0.3574 0.0147
12 -8 4 -0.2812 -0.0088
12 -8 5 1.1578 0.0109
12 -8 6 -1.3297 -0.0119
12 -8 7 0.8388 0.0021
12 -8 8 -0.2233 0.0083
12 -7 0 0.0886 -0.0047
12 -7 1 -0.6690 0.0108
12 -7 2 0.7411 -0.0045
12 -7 3 0.1384 -0.0031
12 -7 4 -1.1396 -0.0031
12 -7 5 1.3421 0.0081
12 -7 6 -0.8673 0.0014
12 -7 7 0.2525 -0.0131
12 -7 8 0.2238 0.0171
12 -6 0 0.8874 -0.0098
12 -6 1 -0.7783 0.0037
12 -6 2 -0.1114 0.0001
12 -6 3 0.9197 0.0092
12 -6 4 -0.9690 -0.0136
12 -6 5 0.5494 0.0026
12 -6 6 -0.1161 0.0069
12 -6 7 -0.2279 -0.0075
12 -5 0 0.4630 -0.0162
12 -5 1 0.2164 0.0160
12 -5 2 -0.5803 -0.0226
12 -5 3 0.3329 0.0191
12 -5 4 0.0392 -0.0038
12 -5 5 -0.2004 -0.0026
12 -5 6 0.2659 -0.0002
12 -5 7 -0.2678 -0.0036
12 -4 0 -0.3360 -0.0236
12 -4 1 0.2172 0.0228
12 -4 2 0.3083 -0.0101
12 -4 3 -0.6374 -0.0080
12 -4 4 0.5582 0.0106
12 -4 5 -0.3229 -0.0066
12 -4 6 0.0777 0.0162
12 -4 7 0.1059 -0.0279
12 -3 0 -0.0267 -0.0118
12 -3 1 -0.6092 -0.0012
12 -3 2 0.8745 0.0150
12 -3 3 -0.6829 -0.0125
12 -3 4 0.2787 0.0104
12 -3 5 0.1746 -0.0272
12 -3 6 -0.4688 0.0422
12 -2 0 0.5063 -0.0030
12 -2 1 -0.6526 -0.0007
12 -2 2 0.4743 -0.0065
12 -2 3 -0.0956 0.0050
12 -2 4 -0.4071 0.0180
12 -2 5 0.7426 -0.0336
12 -1 0 0.3292 -0.0119
12 -1 1 -0.1879 0.0202
12 -1 2 -0.0599 -0.0166
12 -1 3 0.4587 -0.0057
12 -1 4 -0.7227 0.0159
12 -1 5 0.5754 0.0015
12 0 0 0.1284 0.0050
12 0 1 0.0357 -0.0061
12 0 2 -0.2926 0.0166
12 0 3 0.4073 -0.0120
12 0 4 -0.2373 -0.0141
12 1 0 0.0596 0.0505
12 1 1 0.1340 -0.0433
12 1 2 -0.1083 0.0189
12 1 3 -0.1255 0.0182
12 2 0 -0.2075 0.0576
12 2 1 0.1347 -0.0197
13 -11 0 -0.4143 -0.0303
13 -11 1 -0.0375 0.0161
13 -11 2 0.3583 0.0094
13 -11 3 -0.1295 -0.0256
13 -11 4 -0.0878 0.0215
13 -10 0 -0.5242 0.0015
13 -10 1 0.3788 -0.0165
13 -10 2 -0.5090 0.0205
13 -10 3 0.3923 -0.0053
13 -10 4 0.1413 -0.0077
13 -10 5 -0.3982 0.0046
13 -9 0 -0.6162 0.0195
13 -9 1 0.7379 -0.0084
13 -9 2 -0.4062 -0.0149
13 -9 3 -0.2948 0.0277
13 -9 4 0.4846 -0.0183
13 -9 5 0.0492 0.0069
13 -9 6 -0.5281 -0.0050
13 -8 0 -0.3228 -0.0049
13 -8 1 -0.0941 0.0224
13 -8 2 0.7164 -0.0275
13 -8 3 -0.6453 0.0133
13 -8 4 -0.1767 -0.0035
13 -8 5 0.8462 0.0070
13 -8 6 -0.9148 -0.0071
13 -7 0 0.6326 -0.0169
13 -7 1 -1.0860 0.0155
13 -7 2 0.7466 -0.0042
13 -7 3 0.2184 0.0037
13 -7 4 -0.9015 -0.0153
13 -7 5 1.0048 0.0177
13 -7 6 -0.8681 -0.0102
13 -6 0 1.0705 -0.0092
13 -6 1 -0.6607 0.0059
13 -6 2 -0.1366 -0.0134
13 -6 3 0.5512 0.0262
13 -6 4 -0.5501 -0.0251
13 -6 5 0.5313 0.0175
13 -6 6 -0.4707 -0.0174
13 -5 0 0.3689 -0.0108
13 -5 1 0.0080 0.0166
13 -5 2 0.0292 -0.0211
13 -5 3 -0.2416 0.0126
13 -5 4 0.2106 -0.0065
13 -5 5 -0.0786 0.0132
13 -4 0 -0.0334 -0.0046
13 -4 1 -0.4006 0.0015
13 -4 2 0.7863 0.0089
13 -4 3 -0.7885 -0.0082
13 -4 4 0.6054 -0.0055
13 -4 5 -0.4276 0.0040
13 -3 0 0.3311 0.0077
13 -3 1 -0.7011 -0.0096
13 -3 2 0.7366 -0.0017
13 -3 3 -0.6521 0.0195
13 -3 4 0.4846 -0.0127
13 -2 0 0.2479 -0.0094
13 -2 1 -0.2127 0.0255
13 -2 2 0.2415 -0.0415
13 -2 3 -0.1947 0.0296
13 -2 4 -0.0787 -0.0010
13 -1 0 -0.2040 -0.0198
13 -1 1 0.1747 0.0278
13 -1 2 -0.1504 -0.0169
13 -1 3 0.2962 -0.0003
13 0 0 -0.2610 0.0274
13 0 1 0.2913 -0.0309
13 1 0 -0.2574 0.0733
14 -10 0 -0.4511 0.0016
14 -10 1 0.6392 -0.0036
14 -10 2 -0.7036 -0.0069
14 -9 0 -0.4439 -0.0001
14 -9 1 0.5136 0.0206
14 -9 2 0.0302 -0.0366
14 -9 3 -0.6418 0.0265
14 -8 0 0.0918 -0.0208
14 -8 1 -0.5730 0.0290
14 -8 2 0.9268 -0.0159
14 -8 3 -0.6013 -0.0049
14 -8 4 0.0063 0.0081
14 -7 0 0.9865 -0.0105
14 -7 1 -1.0926 0.0029
14 -7 2 0.5378 0.0034
14 -7 3 0.1016 0.0064
14 -7 4 -0.3493 -0.0184
14 -6 0 0.9957 0.0038
14 -6 1 -0.4749 0.0001
14 -6 2 0.0209 -0.0141
14 -6 3 0.0645 0.0221
14 -5 0 0.3159 0.0059
14 -5 1 -0.2258 0.0007
14 -5 2 0.3631 -0.0008
14 -5 3 -0.3251 -0.0012
14 -4 0 0.2346 0.0165
14 -4 1 -0.5255 -0.0174
14 -4 2 0.5272 0.0111
14 -4 3 -0.3705 0.0130
14 -3 0 0.3305 0.0067
14 -3 1 -0.2755 0.0090
14 -3 2 0.2258 -0.0388
14 -2 0 -0.1280 -0.0297
14 -2 1 0.1673 0.0521
0 0 0 0.0 0.0
;
_shelx_fab_checksum              75449
_olex2_submission_special_instructions 'No special instructions were received'
_exptl_crystal_recrystallization_method 
'Re-crystallisation from solvent: acetonitrile and diethyl ether'
_chemical_properties_physical    Moisture-sensitive
